# Supplementary material for: MMP1 bimodal expression and differential response to inflammatory mediators is linked to promoter polymorphisms
Source: BMC Genomics. 2011 Jan 19;12:43. doi: 10.1186/1471-2164-12-43 (PMC3040839; doi:10.1186/1471-2164-12-43)
Supplement: Additional file 1 — R-script: Source code to identify and visualise bimodally expressed transcripts from a microarray expression dataset. [file 1471-2164-12-43-S1.R]

#*****PREPARATION*****
library(cluster); library(MASS) #include required libraries

print("Once calculations have been performed for all genes, do you want to plot figures for top-ranked genes? (y)")
BSH<-as.character(readLines(con = stdin(), n = 1, ok = TRUE))
print("")

if(BSH == "y" | BSH == "Y") {
print("When plotting figures - do you want to rank genes by bimodal score (b) or by Bootstrap p-value (p)?")
BSH_plot_type<-as.character(readLines(con = stdin(), n = 1, ok = TRUE))
print("")

print("When plotting figures - how many of the top-ranked genes do you wish to plot?")
BSH_plot_number<-as.numeric(readLines(con = stdin(), n = 1, ok = TRUE))
print("")
}

print("Data should have an approximately Normal distribution -Do you need to log2-transform the data you have uploaded to achieve an approximately normal distribution(y)?")
LGT<-as.character(readLines(con = stdin(), n = 1, ok = TRUE))
print("")

print("Choose file containing data to cluster - note that this file has a header row (smaple IDs) and a header column (gene IDs) - must be a tab delimited text file")
filename<-file.choose()
print("")

aa<-read.table(filename, skip=1, sep="\t") #read in data to cluster

bb<-data.frame(matrix(data=0,nrow=length(aa[,1]), ncol=3)) #generate output matrix
rname<-aa[,1]
bb[,1]<-rname #gene IDs to first column of output matrix
colnames(bb)<-c("gene","max_height","p_max_height")

aa<-aa[,2:length(aa)] #remove geneIDs from data matrix
a<-t(aa) #transpose the matrix so that the chips will be clustered (not the genes)

h<-scan(filename, nlines=1, what = "character", sep="\t") #read in data labels
h<-h[2:length(h)]
rownames(a)<-h

if(LGT == "y" | LGT == "Y") {a<-log2(a)} #log2 transform the data before stsrting if required

print("data read complete")
print("")


#*****END OF PREPARATION*****

for (cycle in 1:length(a[1,])) { # *******cycle through genes to perform calculations*******
#for (cycle in 1:5){#for testing only
	
#*****STANDARDISATION OF EACH GENE*****
zz<-a[,cycle]/median(a[,cycle])# trasnform data for each gene into expression values relative to the median of that gene (since clustering height is influenced by the magnitude of the data)
#*****END OF STANDARDISATION OF EACH GENE*****

#*****CLUSTERING BASED ON NORMALISED DATA FOR EACH GENE*****
b<-agnes(zz, diss = FALSE, metric = "euclidean", stand = FALSE, method = "ward") # ward's method agglomerative hierarchical clustering, of course, many other methods and distance metrics can be tried - see the Agnes function documentation

c<-b$height[3:length(b$height)-1]#remove the heights at either edge of the dendrogram to avoid the situation where a single outlying chip drives a large height measure - if needed this can be modified to remove two or more heights at the edges of the dendrogram instead of one (to ensure all bimodal clusters contain three or more chips)

bb[cycle,2]<-max(c) #write max distnace to column 2 of object bb
#*****END OF CLUSTERING BASED ON NORMALISED DATA FOR EACH GENE*****

#*****PARAMETRIC BOOTSTRAP TO RESAMPLE (x 1,000) FROM THE ESTIMATED POPULATION FROM WHICH THE SAMPLE OF CHIPS FOR WHICH WE HAVE DATA WAS DRAWN*****
 x<-as.ts(zz) 
 r <- fitdistr(x, 'normal') # estimate population mean and standard deviation using a Maximum Likelihood method assuming the data follows a normal distribution

 ghh<-data.frame(matrix(data=0,nrow=1, ncol=1000)) #generate an output vector
 
 for (cycle2 in 1:1000) {# simulate 1,000 samples of the same population from which our sample of chips was drawn
 	print(paste("gene =",cycle,"of",length(a[1,]),"      itteration =",cycle2,"of 1,000"))
samp<-rnorm(length(zz), mean=r$estimate[1], sd=r$estimate[2]) # sample from a normnal distribution with parameters estimated by maximum likelihood method
samp[samp<=0]<-0.1

b2<-agnes(samp, diss = FALSE, metric = "euclidean", stand = FALSE, method = "ward")
c2<-b2$height[3:length(b2$height)-1]#remove heights at either edge to remove outliers
ghh[cycle2]<-max(c2)
if(ghh[cycle2] >= bb[cycle,2]) {bb[cycle,3]<-(bb[cycle,3] + 1)}
	
} #*****END OF PARAMETRIC BOOTSTRAP TO SIMULATE RESAMPLING (x 1,000) FROM THE POPULATION FROM WHICH THE SAMPLE OF CHIPS FOR WHICH WE HAVE DATA WAS DRAWN*****
} #*******END OF cycle through genes to perform calculations*******

#*****OUTPUT A FILE OF GENE NAMES, MAXIMUM HEIGHTS, AND PROBABILITY OF OBTAINING >= THIS MAXIMUM HEIGHT BY CHANCE ALONE*****
bb[,3]<-bb[,3]/1000

resout <-bb

fileOut<-"bimodal_results"
write.table(resout,file=fileOut, sep="\t", row.names=FALSE, col.names=TRUE)
#*****END OUTPUT A FILE OF GENE NAMES, MAXIMUM HEIGHTS, AND PROBABILITY OF OBTAINING >= THIS MAXIMUM HEIGHT BY CHANCE ALONE*****


if(BSH == "y" | BSH == "Y") {#*****IF CHOSEN, GENERATE PLOTS FOR TOP-RANKED TRANSCRIPTS*****
BSH_plot_number<-min(BSH_plot_number, length(a[1,]))
#*****RANK GENES*****

if(BSH_plot_type == "b") {#rank genes by bimodal score
s_h<-order(bb$max_height, decreasing = TRUE)
aa_sorted<-aa[s_h,] # sort object bb by max height
rname<-rname[s_h]
}
	
if(BSH_plot_type == "p") {#rank genes by Bootstrap p-value
s_p<-order(bb$p_max_height, decreasing = FALSE)
aa_sorted<-aa[s_p,] # sort object bb by min p
rname<-rname[s_p]
}
#*****END OF RANK GENES*****

#*****GENERATE GRAPHS*****
file<-"pBoot_graphs.pdf"
pdf(file=file ,width=6,height=6) # set up output pdf to contain parametric bootstrap graphs for all genes


bb<-data.frame(matrix(data=0,nrow=BSH_plot_number, ncol=3)) #generate output matrix
bb[,1]<-rname[1:BSH_plot_number] #gene IDs to first column of output matrix
colnames(bb)<-c("gene","max_height","p_max_height")

a<-t(aa_sorted) #transpose the matrix so that the chips will be clustered (not the genes)
rownames(a)<-h

for (cycle3 in 1:BSH_plot_number) { # cycle through genes to plot
	
#*****STANDARDISATION OF EACH GENE*****
zz<-a[,cycle3]/median(a[,cycle3])# trasnform data for each gene into expression values relative to the median of that gene
#*****END OF STANDARDISATION OF EACH GENE*****

#*****CLUSTERING BASED ON NORMALISED DATA FOR EACH GENE*****
b<-agnes(zz, diss = FALSE, metric = "euclidean", stand = FALSE, method = "ward") # ward's method agglomerative hierarchical clustering, of course, many other methods and distance metrics can be tried - see the Agnes function documentation

c<-b$height[3:length(b$height)-1]#remove the heights at either edge of the dendrogram to avoid the situation where a single outlying chip drives a large height measure - if needed this can be modified to remove two or more heights at the edges of the dendrogram instead of one (to ensure all bimodal clusters contain three or more chips)

bb[cycle3,2]<-max(c) #write max distnace to column 2 of object bb
#*****END OF CLUSTERING BASED ON NORMALISED DATA FOR EACH GENE*****

#*****PARAMETRIC BOOTSTRAP TO RESAMPLE (x 10,000) FROM THE ESTIMATED POPULATION FROM WHICH THE SAMPLE OF CHIPS FOR WHICH WE HAVE DATA WAS DRAWN*****
 x<-as.ts(zz) 
 r <- fitdistr(x, 'normal') # estimate population mean and standard deviation using a Maximum Likelihood method assuming the data follows a normal distribution

ghh<-data.frame(matrix(data=0,nrow=1, ncol=10000)) #generate an output vector
 
for (cycle4 in 1:10000) {# simulate 10,000 samples of the same population from which our sample of chips was drawn
 	 	print(paste("GRAPHING gene =",cycle3,"of",BSH_plot_number,"      itteration =",cycle4,"of 10,000"))
 	 	samp<-rnorm(length(zz), mean=r$estimate[1], sd=r$estimate[2]) # sample from a normnal distribution with parameters estimated by maximum likelihood method
samp[samp<=0]<-0.1

b2<-agnes(samp, diss = FALSE, metric = "euclidean", stand = FALSE, method = "ward")
c2<-b2$height[3:length(b2$height)-1]#remove heights at either edge to remove outliers
ghh[cycle4]<-max(c2)	
if(ghh[cycle4] >= bb[cycle3,2]) {bb[cycle3,3]<-(bb[cycle3,3] + 1)}
} 

plot(b, ask = FALSE, which.plots = 2, max.strlen = 25, main = bb[cycle3,1], cex.main=0.5, xlab="", sub="", cex.lab=0.75)

hh<-hist(as.matrix(ghh),breaks=20,adjust=1,na.rm=TRUE, plot=FALSE)
plot(hh,col="red", cex.main=0.5, cex.lab=0.75, xlim=c(0,(max(ghh,bb[cycle3,2])+.1*max(ghh,bb[cycle3,2]))), ylim=c(0,max(hh$counts)+.1*max(hh$counts)),xlab="height",ylab="number", main=paste(bb[cycle3,1],"     probability of finding ≥ max(height) by chance = ",bb[cycle3,3]/10000))
	arrows(bb[cycle3,2],max(hh$counts), bb[cycle3,2],.1*max(hh$counts),col="green",lwd=2)
	}# end cycle through genes to plot
	
dev.off() # turn off the pdf device that generated the contain parametric bootstrap graphs for all genes
#*****END OF GENERATE GRAPHS*****

}#*****END OF IF CHOSEN, GENERATE PLOTS FOR TOP-RANKED TRANSCRIPTS*****
