# Supplementary material for: MMP1 bimodal expression and differential response to inflammatory mediators is linked to promoter polymorphisms
Source: BMC Genomics. 2011 Jan 19;12:43. doi: 10.1186/1471-2164-12-43 (PMC3040839; doi:10.1186/1471-2164-12-43)
Supplement: Additional file 2 — Clustering results: Clustering results for both the un-treated (UT) and IM-treated (IM) HUVEC data set are shown for 10531 RNA transcripts. "OGS" is the official human gene symbol. "max_height" denotes the greatest distance (maximum cluster branch height) between the any two clusters of individuals, and is used a surrogate marker for the degree of bimodal expression. "p_max_height" denotes, for this transcript, the frequency with which this maximum cluster branch height is exceeded in clustering of 1,000 simulated data sets generated by aprametric bootstrapping (an estimate of the probability of each transcripts appearing to be bimodally expressed due to chance alone). [file 1471-2164-12-43-S2.XLSX]

## Sheet: final_UT_bimodal_results.txt
RNA transcript array identifier	OGS	UT_max_height	UT_p_max_height		IM_max_height	IM_p_max_height
NM_003787.1_PROBE1_NOL4	NOL4	35.2647	0.004		1.44496	0.2
NM_000916.2_PROBE1_OXTR	OXTR	24.3814	0.006		1.64909	0.17
NM_032763.1_PROBE1_MGC16142	MGC16142	274.161	0.007		1.03207	0.95
1088879.2_PROBE1_HLA-DQA1	HLA-DQA1	17.6965	0.009		1.12311	0.167
AF279144_PROBE1_PLXDC1	PLXDC1	15.6691	0.009		0.970622	0.219
1501918.5_PROBE1_TFDP2	TFDP2	37.222	0.009		1.21871	0.272
D86970_PROBE1_MYO18A	MYO18A	11.119	0.01		0.785368	0.277
NM_033439_PROBE1_C9orf26	C9orf26	99.6863	0.011		1.18766	0.226
NM_019842.1_PROBE1_KCNQ5	KCNQ5	14.0787	0.011		0.616593	0.792
7488568CB1_PROBE1_VPREB1	VPREB1	10.7136	0.012		0.861795	0.292
NM_002625.1_PROBE1_PFKFB1	PFKFB1	16.2111	0.012		0.641711	0.44
NM_021135.1_PROBE1_RPS6KA2	RPS6KA2	54.9042	0.013		1.10396	0.245
NM_006144.2_PROBE1_GZMA	GZMA	30.5738	0.015		1.16253	0.383
L39833_PROBE1_KCNAB1	KCNAB1	74.2854	0.027		4.9105	0.029
NM_031890.1_PROBE1_CECR6	CECR6	14.2541	0.016		0.155383	0.328
NM_005608.1_PROBE1_PTPRCAP	PTPRCAP	125.57	0.016		1.18684	0.882
2013853CB1_PROBE1_PPP3R2	PPP3R2	8.7279	0.016		3.63195	0.049
NM_003665.1_PROBE1_FCN3	FCN3	55.9097	0.017		0.88137	0.693
NM_014329.1_PROBE1_RCD-8	RCD-8	15.2088	0.017		0.773717	0.998
2840772CB1_PROBE1_PIK3R3	PIK3R3	12.8148	0.018		0.636971	0.347
1384055.8_PROBE1_NICN1	NICN1	4.86256	0.075		3.45717	0.061
NM_005749.1_PROBE1_TOB1	TOB1	12.4947	0.019		0.757948	0.952
NM_015362.1_PROBE1_DERP6	DERP6	56.3475	0.02		18.3845	0.134
NM_006113.2_PROBE1_VAV3	VAV3	9.94485	0.037		5.22114	0.066
BC013770_PROBE1_NTNG2	NTNG2	23.147	0.021		0.937097	0.424
NM_004732.1_PROBE1_KCNAB3	KCNAB3	23.7558	0.021		0.96226	0.954
NM_032138.1_PROBE1_KBTBD7	KBTBD7	10.2473	0.022		1.03362	0.235
NM_016045.1_PROBE1_C20orf45	C20orf45	16.8164	0.022		0.951219	0.252
NM_003832.1_PROBE1_PSPH	PSPH	36.5843	0.022		0.567926	1
NM_017727.1_PROBE1_FLJ20254	FLJ20254	10.7788	0.023		0.462644	0.999
NM_004263.1_PROBE1_SEMA4F	SEMA4F	9.73811	0.024		1.4341	0.169
1453966.2_PROBE1_CAT	CAT	1225.29	0.024		0.735476	0.262
NM_021946.1_PROBE1_BCORL1	BCORL1	8.87386	0.024		0.933637	0.36
D80004_PROBE1_KIAA0182	KIAA0182	8.74002	0.024		0.77428	0.384
NM_014746.1_PROBE1_RNF144	RNF144	12.234	0.025		1.17548	0.175
7474927CB1_PROBE1_VN1R1	VN1R1	14.9293	0.025		1.16506	0.313
466621.1_PROBE1_C11orf2	C11orf2	7.09342	0.065		5.56139	0.066
M64722_PROBE1_CLU	CLU	7.33	0.026		3.00339	0.067
NM_025005.1_PROBE1_FLJ13315	FLJ13315	11.8569	0.027		0.951428	0.156
NM_013284.1_PROBE1_POLM	POLM	12.6181	0.027		1.50886	0.218
H74130_PROBE1_SLC40A1	SLC40A1	10.3588	0.027		1.03327	0.293
1446004.1_PROBE1_FLJ10276	FLJ10276	8.24351	0.028		0.421078	0.753
NM_005606.1_PROBE1_LGMN	LGMN	7.29398	0.029		2.23902	0.109
NM_003810.1_PROBE1_TNFSF10	TNFSF10	13.3986	0.029		1.97561	0.14
NM_006139.1_PROBE1_CD28	CD28	16.8532	0.029		1.59201	0.14
NM_022097.1_PROBE1_LOC63928	LOC63928	13.3775	0.029		0.461444	0.3
NM_000236.1_PROBE1_LIPC	LIPC	9.99899	0.029		0.822288	0.325
NM_009589.1_PROBE1_ARSD	ARSD	16.8089	0.029		0.516885	0.328
2727192CB1_PROBE1_BTG2	BTG2	6.47301	0.029		0.58913	0.358
AK001143_PROBE1_LOC220906	LOC220906	8.55744	0.071		3.89638	0.068
NM_018224.1_PROBE1_FLJ10803	FLJ10803	10.4283	0.03		0.818753	0.14
NM_015900.1_PROBE1_PLA1A	PLA1A	10.8263	0.03		4.63545	0.145
NM_000915.2_PROBE1_OXT	OXT	15.9604	0.03		2.2064	0.209
AA028166_PROBE1_ADAMTS2	ADAMTS2	10.8114	0.03		1.07718	0.236
NM_002785.1_PROBE1_PSG11	PSG11	12.1373	0.03		0.471788	0.341
982901.6_PROBE1_GPR146	GPR146	15.6266	0.03		0.649131	0.924
NM_000689.1_PROBE1_ALDH1A1	ALDH1A1	7.95975	0.071		6.42227	0.073
NM_002993.1_PROBE1_CXCL6	CXCL6	16.062	0.031		1.71785	0.148
NM_006165.1_PROBE1_NFRKB	NFRKB	7.04021	0.031		1.08766	0.19
1501331.1_PROBE1_SENP3	SENP3	13.3491	0.031		1.49596	0.224
NM_005145.1_PROBE1_GNG7	GNG7	19.2699	0.031		0.825356	0.972
AK000460_PROBE1_VSIG2	VSIG2	15.7295	0.031		1.18771	0.975
236153.10_PROBE1_FLJ22313	FLJ22313	14.9697	0.032		2.40105	0.108
NM_006385.1_PROBE1_ZNF211	ZNF211	10.2376	0.032		2.87185	0.139
NM_000450.1_PROBE1_SELE	SELE	9.55922	0.032		0.794998	0.172
1384061.1_PROBE1_KCNJ15	KCNJ15	7.83482	0.032		0.726549	0.442
NM_002063.1_PROBE1_GLRA2	GLRA2	13.3425	0.033		1.10326	0.131
782945CB1_PROBE1_TOB2	TOB2	7.79608	0.033		1.10151	0.2
NM_006458.1_PROBE1_TRIM3	TRIM3	8.1294	0.033		0.706099	0.205
NM_005365.1_PROBE1_MAGEA9	MAGEA9	11.4833	0.033		0.363112	0.352
NM_020309.1_PROBE1_SLC17A7	SLC17A7	9.16327	0.033		0.490523	0.904
979342.10_PROBE1_FLJ21438	FLJ21438	9.83624	0.033		0.685039	0.959
NM_032825.1_PROBE1_ZNF382	ZNF382	9.36763	0.034		0.815425	0.233
NM_001115.1_PROBE1_ADCY8	ADCY8	11.1197	0.034		1.26498	0.241
1446198.1_PROBE1_SECISBP2	SECISBP2	11.517	0.034		0.96701	0.825
NM_012342.1_PROBE1_BAMBI	BAMBI	8.32046	0.035		1.11735	0.202
NM_030781.1_PROBE1_COLEC12	COLEC12	7.94615	0.036		0.463931	0.134
085915CB1_PROBE1_NCOA7	NCOA7	13.5193	0.036		0.987334	0.201
NM_016014.1_PROBE1_C9orf77	C9orf77	14.6004	0.036		0.538374	0.202
NM_052948.1_PROBE1_SNX26	SNX26	7.74335	0.036		0.557322	0.267
NM_014326.2_PROBE1_DAPK2	DAPK2	6.11051	0.036		1.37023	0.335
341722.12_PROBE1_PTTG1IP	PTTG1IP	7.30412	0.036		0.686793	0.485
696973CB1_PROBE1_MMP1	MMP1	5.87103	0.079		2.90616	0.073
AK025802_PROBE1_SEC10L1	SEC10L1	11.0604	0.037		0.532822	0.221
1707606CB1_PROBE1_SOX8	SOX8	8.76486	0.037		0.651368	0.257
NM_019033.1_PROBE1_FLJ11235	FLJ11235	5.6394	0.037		0.477643	0.329
U36759_PROBE1_PTCRA	PTCRA	8.67931	0.037		0.771819	0.901
AL133623_PROBE1_XRN1	XRN1	9.66289	0.037		0.981681	0.962
7472777CB1_PROBE1_CHST6	CHST6	226.813	0.037		1.08268	0.981
X07263_PROBE1_MYCL1	MYCL1	8.51154	0.037		0.493898	0.99
BC011758_PROBE1_DKFZp727A071	DKFZp727A071	6.64785	0.038		2.28694	0.111
NM_020163.1_PROBE1_LOC56920	LOC56920	7.78585	0.038		0.743417	0.306
NM_002282.2_PROBE1_KRTHB3	KRTHB3	15.7348	0.038		0.849927	0.323
3495982CB1_PROBE1_ZNF490	ZNF490	10.2472	0.038		0.819609	0.776
NM_000867.1_PROBE1_HTR2B	HTR2B	13.3987	0.038		1.0605	0.86
NM_004354.1_PROBE1_CCNG2	CCNG2	8.29376	0.039		2.21629	0.111
NM_001298.1_PROBE1_CNGA3	CNGA3	9.39261	0.039		2.30613	0.115
NM_000250.1_PROBE1_MPO	MPO	19.5117	0.039		1.23797	0.186
NM_012296.1_PROBE1_GAB2	GAB2	6.76503	0.039		0.84035	0.194
NM_001913.1_PROBE1_CUTL1	CUTL1	6.78562	0.039		0.769324	0.238
NM_000076.1_PROBE1_CDKN1C	CDKN1C	13.8222	0.039		0.766717	0.336
NM_006328.1_PROBE1_RBM14	RBM14	8.85932	0.039		0.509277	0.383
NM_005028.2_PROBE1_PIP5K2A	PIP5K2A	9.05098	0.039		0.601332	0.814
NM_001062.1_PROBE1_TCN1	TCN1	11.2664	0.039		0.352099	0.889
NM_022377.1_PROBE1_ICAM4	ICAM4	7.19115	0.039		0.588672	0.985
NM_014395.1_PROBE1_DAPP1	DAPP1	11.5256	0.039		0.32876	0.991
108232.7_PROBE1_LOC128387	LOC128387	7.03345	0.04		1.42439	0.193
NM_002769_PROBE1_PRSS1	PRSS1	7.09542	0.04		0.713925	0.279
200109.4_PROBE1_C8orf4	C8orf4	14.0829	0.04		0.845971	0.382
NM_002662.1_PROBE1_PLD1	PLD1	8.95367	0.04		0.801726	0.402
AK001822_PROBE1_ARRDC1	ARRDC1	6.94613	0.04		0.660759	0.963
209498.6_PROBE1_C3orf15	C3orf15	9.97663	0.087		3.38805	0.076
AF196185_PROBE1_PARD3	PARD3	6.58442	0.041		0.672431	0.336
NM_024989.1_PROBE1_PGAP1	PGAP1	7.66216	0.042		0.918081	0.168
NM_002902.1_PROBE1_RCN2	RCN2	5.79805	0.042		1.27657	0.236
NM_005386.1_PROBE1_NNAT	NNAT	7.9994	0.042		0.698951	0.254
NM_006258.1_PROBE1_PRKG1	PRKG1	8.05698	0.042		0.97144	0.876
081452CB1_PROBE1_TEAD2	TEAD2	9.18043	0.043		0.671512	0.196
NM_025081.1_PROBE1_KIAA1305	KIAA1305	8.9142	0.043		0.974609	0.205
AB007863_PROBE1_PIP3-E	PIP3-E	6.83447	0.043		0.869543	0.25
NM_014427.2_PROBE1_CPNE7	CPNE7	6.57837	0.043		0.740473	0.271
NM_001203.1_PROBE1_BMPR1B	BMPR1B	8.57404	0.043		0.526201	0.95
NM_001216.1_PROBE1_CA9	CA9	6.95777	0.043		0.428061	1
NM_002647.1_PROBE1_PIK3C3	PIK3C3	8.68744	0.044		0.798668	0.122
1128363.1_PROBE1_RAB40B	RAB40B	7.33609	0.044		1.46678	0.193
56010369CB1_PROBE1_TFR2	TFR2	9.14957	0.044		0.806603	0.2
NM_003999.1_PROBE1_OSMR	OSMR	5.72355	0.044		0.525156	0.274
NM_024426.1_PROBE1_WT1	WT1	6.31599	0.044		0.803048	0.43
NM_002919.1_PROBE1_RFX3	RFX3	10.2927	0.045		2.20996	0.166
1447848.4_PROBE1_GAL3ST4	GAL3ST4	7.1038	0.045		0.265993	0.992
NM_005907.1_PROBE1_MAN1A1	MAN1A1	13.7803	0.046		1.79308	0.111
2727048CB1_PROBE1_RNP24	RNP24	5.0497	0.046		1.58259	0.135
143331.1_PROBE1_CXorf10	CXorf10	5.92002	0.046		1.00207	0.249
NM_017790.1_PROBE1_RGS3	RGS3	5.31065	0.047		0.58689	0.196
NM_020477.1_PROBE1_ANK1	ANK1	6.65479	0.047		1.19745	0.22
NM_000655.2_PROBE1_SELL	SELL	6.42428	0.047		0.575398	0.265
AF038440_PROBE1_PLD2	PLD2	6.52575	0.047		0.583875	0.332
410680.4_PROBE1_LAMA1	LAMA1	6.71876	0.047		0.852628	0.35
1386468.1_PROBE1_HH114	HH114	6.85069	0.047		0.914851	0.38
NM_003590.1_PROBE1_CUL3	CUL3	8.15956	0.047		2.32204	0.901
NM_003020.1_PROBE1_SGNE1	SGNE1	5.57533	0.047		0.643581	0.941
NM_018026.1_PROBE1_PACS1	PACS1	5.57513	0.048		0.75117	0.388
AB018339_PROBE1_SYNE1	SYNE1	5.07191	0.048		0.377472	0.992
AB051522_PROBE1_DIXDC1	DIXDC1	6.41128	0.049		1.72797	0.118
198361.8_PROBE1_ABCA6	ABCA6	12.4726	0.049		1.45513	0.193
NM_007179.1_PROBE1_INSL6	INSL6	8.9601	0.049		0.958751	0.288
331168.3_PROBE1_CDCP1	CDCP1	6.18723	0.049		0.882088	0.316
NM_023929.2_PROBE1_ZBTB10	ZBTB10	6.28414	0.049		0.558168	0.431
AL049338_PROBE1_PTPRD	PTPRD	18.533	0.049		0.503859	0.923
NM_023948.1_PROBE1_MOSPD3	MOSPD3	6.04556	0.05		0.782853	0.156
NM_000213.1_PROBE2_ITGB4	#VALUE!	7.26252	0.05		0.309002	0.723
1613452CB1_PROBE1_COG6	COG6	6.32424	0.051		1.54942	0.16
1135005.5_PROBE1_MAP1B	MAP1B	10.9336	0.051		1.15514	0.205
1452583.1_PROBE1_C2orf32	C2orf32	6.6285	0.051		1.24385	0.218
NM_001552.1_PROBE1_IGFBP4	IGFBP4	6.28551	0.051		0.795954	0.252
NM_000961.1_PROBE1_PTGIS	PTGIS	8.14899	0.051		1.00426	0.284
AF156100_PROBE1_FIBL-6	FIBL-6	9.33386	0.051		0.892238	0.29
7488554CB1_PROBE1_GLRA3	GLRA3	6.20286	0.051		0.633574	0.305
NM_016463.1_PROBE1_CXXC5	CXXC5	7.33105	0.052		2.01676	0.137
6508020CB1_PROBE1_PKDREJ	PKDREJ	5.161	0.052		0.891454	0.169
2594160CB1_PROBE1_HIPK3	HIPK3	5.95636	0.052		1.16147	0.254
U09770_PROBE1_CRIP1	CRIP1	6.15528	0.052		0.929744	0.261
NM_021616.1_PROBE1_TRIM34	TRIM34	8.02083	0.052		0.7025	0.278
AB037741_PROBE1_HACE1	HACE1	6.95319	0.052		0.514026	0.288
NM_016163.1_PROBE1_SCFD1	SCFD1	4.34632	0.052		0.447331	0.31
NM_018228.1_PROBE1_C14orf115	C14orf115	6.80388	0.052		0.477457	0.312
198649.8_PROBE1_FLJ14981	FLJ14981	4.30637	0.052		0.559884	0.355
NM_014297.1_PROBE1_ETHE1	ETHE1	6.59206	0.052		0.273382	0.847
NM_001678.1_PROBE1_ATP1B2	ATP1B2	10.1157	0.053		2.18203	0.136
NM_006874.1_PROBE1_ELF2	ELF2	5.50653	0.053		2.21657	0.188
400833.1_PROBE1_PRSS35	PRSS35	5.87601	0.053		1.16618	0.191
NM_013310.1_PROBE1_C2orf27	C2orf27	6.96596	0.053		0.850285	0.205
NM_004731.1_PROBE1_SLC16A7	SLC16A7	7.65205	0.053		0.968269	0.245
NM_001870.1_PROBE1_CPA3	CPA3	10.9819	0.054		0.688629	0.193
NM_002146.1_PROBE1_HOXB3	HOXB3	6.17006	0.054		0.695546	0.233
NM_014456.1_PROBE1_PDCD4	PDCD4	11.2949	0.054		1.28642	0.236
NM_006265.1_PROBE1_RAD21	RAD21	4.95311	0.054		0.860143	0.304
NM_005209.1_PROBE1_CRYBA2	CRYBA2	6.6085	0.054		0.412075	0.363
NM_004378.1_PROBE1_CRABP1	CRABP1	7.04463	0.054		1.00245	0.382
AB002348_PROBE1_KIAA0350	KIAA0350	5.84913	0.054		0.628157	0.968
1310465CB1_PROBE1_AEGP	AEGP	5.59821	0.054		0.317727	0.999
NM_005589.1_PROBE1_ALDH6A1	ALDH6A1	13.0463	0.055		0.955894	0.228
NM_000495.2_PROBE1_COL4A5	COL4A5	8.36655	0.055		1.04615	0.251
NM_005854.1_PROBE1_RAMP2	RAMP2	7.57043	0.055		0.699486	0.326
NM_006006.1_PROBE1_ZBTB16	ZBTB16	6.61056	0.056		0.983002	0.17
NM_013249.1_PROBE1_ZNF214	ZNF214	7.75917	0.056		0.788655	0.247
NM_003632.1_PROBE1_CNTNAP1	CNTNAP1	5.73926	0.056		0.647237	0.256
NM_005735.2_PROBE1_ACTR1B	ACTR1B	10.369	0.056		0.801967	0.288
NM_006300.1_PROBE1_ZNF230	ZNF230	6.48464	0.056		0.533278	0.313
AF008915_PROBE1_EVI5	EVI5	5.57596	0.056		0.375603	0.763
979134.2_PROBE1_PPM1A	PPM1A	6.57918	0.056		0.456541	0.948
AB028989_PROBE1_MAPK8IP3	MAPK8IP3	6.54893	0.056		0.292245	0.999
230726.39_PROBE1_KIAA1533	KIAA1533	5.43079	0.057		0.980024	0.12
NM_001967.2_PROBE1_EIF4A2	EIF4A2	6.46023	0.057		1.99142	0.131
NM_002017.2_PROBE1_FLI1	FLI1	7.6453	0.057		1.61777	0.156
AB051487_PROBE1_DUSP16	DUSP16	5.94153	0.057		1.33101	0.192
NM_002556.1_PROBE1_OSBP	OSBP	12.9577	0.057		0.819449	0.253
NM_001814.1_PROBE1_CTSC	CTSC	5.4143	0.057		1.12594	0.264
NM_002462_PROBE1_MX1	MX1	2.72515	0.057		2.23	0.815
390781.10_PROBE1_CRMP1	CRMP1	9.30684	0.058		1.59552	0.146
AF008442_PROBE1_POLR1C	POLR1C	2.5068	0.058		1.75527	0.156
NM_004170.1_PROBE1_SLC1A1	SLC1A1	8.14907	0.058		1.94349	0.2
NM_007165.1_PROBE1_SF3A2	SF3A2	4.79418	0.058		0.662529	0.232
229186.6_PROBE1_FLJ32731	FLJ32731	6.80951	0.058		0.481401	0.309
AF070606_PROBE1_ATP2B1	ATP2B1	7.54266	0.058		1.13713	0.345
1285381CB1_PROBE1_OCLN	OCLN	5.76027	0.058		0.90051	0.347
AA679691_PROBE1_SENP6	SENP6	5.297	0.058		0.509564	0.786
NM_006621.1_PROBE1_AHCYL1	AHCYL1	6.18942	0.058		0.637208	0.847
1400040.5_PROBE1_SYNE2	SYNE2	6.46517	0.058		0.69646	0.865
NM_002217.1_PROBE1_ITIH3	ITIH3	6.89492	0.084		4.37176	0.076
NM_003507.1_PROBE1_FZD7	FZD7	6.73307	0.059		3.02877	0.111
NM_001562.1_PROBE1_IL18	IL18	6.31158	0.059		1.18914	0.122
NM_000693.1_PROBE1_ALDH1A3	ALDH1A3	6.35595	0.059		1.4244	0.157
NM_017752.1_PROBE1_FLJ20298	FLJ20298	7.0005	0.059		1.27273	0.192
NM_002296.1_PROBE1_LBR	LBR	7.58891	0.059		0.345521	0.197
NM_022360.1_PROBE1_FAM12B	FAM12B	2.56815	0.059		2.82364	0.747
NM_016202.1_PROBE1_ZNF580	ZNF580	4.37876	0.059		0.34445	0.797
NM_000629.1_PROBE1_IFNAR1	IFNAR1	6.02946	0.059		0.398938	0.836
NM_007185.1_PROBE1_TNRC4	TNRC4	6.60404	0.059		1.39565	0.955
NM_001713.1_PROBE1_BHMT	BHMT	10.8295	0.059		1.08051	0.967
NM_020158.1_PROBE1_EXOSC5	EXOSC5	6.34223	0.06		3.26573	0.154
NM_017448.1_PROBE1_LDHC	LDHC	7.9729	0.06		1.53242	0.171
137972.5_PROBE1_DAAM1	DAAM1	7.06989	0.06		0.889217	0.239
NM_031220.1_PROBE1_PITPNM3	PITPNM3	6.66536	0.06		0.627745	0.256
NM_005230.1_PROBE1_ELK3	ELK3	6.13446	0.06		0.276343	0.883
NM_012134.1_PROBE1_LMOD1	LMOD1	7.2456	0.06		1.75799	0.93
NM_021943.1_PROBE1_TEX27	TEX27	4.58318	0.061		1.8773	0.118
NM_006333.1_PROBE1_C1D	C1D	5.85427	0.061		1.51965	0.157
NM_024599.1_PROBE1_RHBDL6	RHBDL6	7.44083	0.061		0.613208	0.184
NM_005528.1_PROBE1_DNAJC4	DNAJC4	5.16226	0.061		0.786958	0.294
978860.1_PROBE1_LOC91614	LOC91614	5.37913	0.062		1.59355	0.118
3860469CB1_PROBE1_DHX34	DHX34	11.0652	0.062		0.993419	0.292
NM_018070.1_PROBE1_SSBP3	SSBP3	5.70604	0.062		0.777789	0.339
NM_033285.1_PROBE1_TP53INP1	TP53INP1	6.13776	0.062		0.563749	0.355
1100934.14_PROBE1_GRINA	GRINA	5.50783	0.062		0.68579	0.429
NM_006386.2_PROBE1_DDX17	DDX17	8.71123	0.063		2.15485	0.141
NM_003128.1_PROBE1_SPTBN1	SPTBN1	5.06401	0.063		1.42859	0.199
5411076CB1_PROBE1_ADAM11	ADAM11	14.7301	0.063		1.00796	0.279
U78107_PROBE1_NAPG	NAPG	4.34125	0.063		0.510627	0.796
NM_032257.1_PROBE1_ZMYND12	ZMYND12	5.90823	0.063		0.789928	0.917
BF986451_PROBE1_EPLIN	EPLIN	6.49479	0.063		0.997737	0.974
NM_000394.2_PROBE1_CRYAA	CRYAA	6.52211	0.064		1.99169	0.129
D50911_PROBE1_VGLL4	VGLL4	6.89928	0.064		1.75331	0.171
1383418.3_PROBE1_EPB41	EPB41	8.05971	0.064		1.62649	0.189
124737CB1_PROBE1_KIAA1908	KIAA1908	4.83448	0.064		1.06763	0.225
NM_018208.1_PROBE1_ETNK2	ETNK2	5.91542	0.064		0.505582	0.234
NM_032644.1_PROBE1_PPARA	PPARA	6.09365	0.064		0.573264	0.277
NM_002155.1_PROBE1_HSPA6	HSPA6	6.46652	0.064		0.803453	0.298
3003886CB1_PROBE1_RUNDC1	RUNDC1	4.32997	0.064		0.466759	0.771
NM_004476.1_PROBE1_FOLH1	FOLH1	8.87536	0.064		0.67384	0.972
NM_004660.2_PROBE1_DDX3Y	DDX3Y	26.8835	0.017		3.77348	0.077
NM_019002.1_PROBE1_ETAA16	ETAA16	7.81385	0.065		1.81865	0.206
N34295_PROBE1_ICA1	ICA1	6.3119	0.065		0.548756	0.297
NM_013274.1_PROBE1_POLL	POLL	4.31395	0.065		0.691642	0.323
BC014486_PROBE1_CLIPR-59	CLIPR-59	8.00603	0.065		0.761026	0.337
NM_032576.1_PROBE1_CYorf15B	CYorf15B	4.69421	0.066		1.49395	0.127
NM_004460.1_PROBE1_FAP	FAP	7.35219	0.066		2.20212	0.215
2934611CB1_PROBE1_PTMS	PTMS	3.59222	0.066		0.417525	0.229
412090.10_PROBE1_FBXO44	FBXO44	7.40411	0.066		0.799058	0.235
NM_033135.1_PROBE1_PDGFD	PDGFD	5.26703	0.066		1.09582	0.242
NM_003408.1_PROBE1_ZFP37	ZFP37	8.33255	0.066		1.30333	0.259
NM_019012.1_PROBE1_PLEKHA5	PLEKHA5	13.7684	0.066		1.10189	0.308
NM_003045.1_PROBE1_SLC7A1	SLC7A1	6.2315	0.066		0.849103	0.323
3346307CB1_PROBE1_DDIT4	DDIT4	9.89902	0.066		0.82421	0.348
211443.3_PROBE1_TAB3	TAB3	11.2775	0.067		1.16505	0.176
NM_015071.1_PROBE1_ARHGAP26	ARHGAP26	5.19145	0.067		0.815871	0.213
NM_030574.1_PROBE1_STARD5	STARD5	4.5939	0.067		1.20003	0.232
NM_024726.1_PROBE1_IQCA	IQCA	6.89427	0.067		0.358547	0.234
AL049218_PROBE1_FLJ11712	FLJ11712	5.49021	0.067		0.493538	0.238
NM_017640.1_PROBE1_LRRC16	LRRC16	4.77427	0.067		1.21439	0.254
NM_000061.1_PROBE1_BTK	BTK	8.97475	0.067		1.02631	0.319
410257.22_PROBE1_TNKS1BP1	TNKS1BP1	6.75021	0.067		1.13136	0.329
NM_017679.1_PROBE1_BCAS3	BCAS3	5.11662	0.067		0.643263	0.404
NM_032630.1_PROBE1_CINP	CINP	2.31265	0.067		0.425945	0.796
AL537556_PROBE1_RAE1	RAE1	5.20677	0.067		0.329454	0.992
NM_007334.1_PROBE1_KLRD1	KLRD1	8.57083	0.068		5.29496	0.133
AL117601_PROBE1_FLJ35848	FLJ35848	8.51672	0.068		1.69539	0.185
NM_016102.1_PROBE1_TRIM17	TRIM17	7.07408	0.068		0.721285	0.232
2482211CB1_PROBE1_CNN3	CNN3	5.53747	0.068		0.752212	0.841
AB002361_PROBE1_KIAA0363	KIAA0363	7.25766	0.068		0.447095	0.987
NM_004172.1_PROBE1_SLC1A3	SLC1A3	7.59908	0.069		1.83718	0.158
BI767954_PROBE1_FLJ10359	FLJ10359	5.11741	0.069		1.41943	0.178
NM_001290.1_PROBE1_LDB2	LDB2	6.09109	0.069		1.55131	0.189
AK027562_PROBE1_SLC25A23	SLC25A23	6.56264	0.069		1.22272	0.192
336865.4_PROBE1_GLCCI1	GLCCI1	5.75029	0.069		0.891068	0.229
AL132665_PROBE1_BNIP3L	BNIP3L	5.77956	0.069		0.8674	0.245
NM_003706.1_PROBE1_PLA2G4C	PLA2G4C	4.85754	0.069		0.85515	0.271
NM_002888.1_PROBE1_RARRES1	RARRES1	6.63453	0.069		1.28499	0.314
NM_014890.1_PROBE1_DOC1	DOC1	5.16398	0.069		0.473682	0.919
NM_021822.1_PROBE1_APOBEC3G	APOBEC3G	7.54913	0.07		2.2316	0.121
1452233.1_PROBE1_EIF4G1	EIF4G1	5.95037	0.07		0.654013	0.219
NM_032566.1_PROBE1_ECG2	ECG2	4.48341	0.07		0.45658	0.223
978633.2_PROBE1_ZNF385	ZNF385	5.40195	0.07		0.634622	0.309
NM_012231.1_PROBE1_PRDM2	PRDM2	5.34668	0.07		0.933498	0.333
NM_002964.2_PROBE1_S100A8	S100A8	8.28675	0.07		0.586574	0.932
NM_031920.1_PROBE1_ARG99	ARG99	11.36	0.021		2.17334	0.077
X57025_PROBE1_IGF1	IGF1	6.26007	0.093		2.2934	0.082
NM_030663.1_PROBE1_MCSP	MCSP	5.10637	0.071		0.480563	0.226
1522155CB1_PROBE1_ZC3HDC3	ZC3HDC3	5.08122	0.071		0.36345	0.277
NM_005374.1_PROBE1_MPP2	MPP2	7.84585	0.071		1.26114	0.303
NM_024887.1_PROBE1_DHDDS	DHDDS	4.56369	0.071		0.571418	0.329
221892.5_PROBE1_LOC124220	LOC124220	6.6618	0.071		0.894757	0.487
1451587.1_PROBE1_IQGAP1	IQGAP1	5.40423	0.071		0.215879	0.866
NM_014396.1_PROBE1_VPS41	VPS41	7.71749	0.072		0.9408	0.239
NM_018943.1_PROBE1_TUBA8	TUBA8	3.94139	0.072		0.48655	0.274
AL080134_PROBE1_ULK2	ULK2	6.3475	0.072		1.06703	0.325
AK026747_PROBE1_LOC54103	LOC54103	7.27458	0.072		0.725047	0.34
NM_014574.1_PROBE1_STRN3	STRN3	3.86611	0.072		0.558176	0.836
NM_002899.2_PROBE1_RBP1	RBP1	4.87632	0.072		0.790778	0.924
1511710.6_PROBE1_WBP4	WBP4	2.18854	0.072		0.556111	0.992
1452418.19_PROBE1_AKAP13	AKAP13	6.41065	0.073		2.63586	0.112
NM_004086.1_PROBE1_COCH	COCH	5.30871	0.073		1.89656	0.15
NM_004120.2_PROBE1_GBP2	GBP2	7.02811	0.073		1.06886	0.203
1012619.1_PROBE1_PPP1R9A	PPP1R9A	6.85778	0.073		1.0311	0.276
AF086304_PROBE1_Dlc2	Dlc2	5.93839	0.073		0.667434	0.348
NM_018473.1_PROBE1_THEM2	THEM2	3.98682	0.073		0.382253	0.396
NM_004927.1_PROBE1_MRPL49	MRPL49	5.92928	0.074		1.44693	0.161
NM_006176.1_PROBE1_NRGN	NRGN	3.76916	0.074		0.249388	0.236
1504002.6_PROBE1_C18orf14	C18orf14	2.15833	0.074		0.856868	0.305
1383246.2_PROBE1_BAALC	BAALC	4.58672	0.074		0.454532	0.484
NM_002623.2_PROBE1_PFDN4	PFDN4	2.65766	0.074		0.329406	0.897
3815083CB1_PROBE1_SIRT5	SIRT5	7.50793	0.03		2.57139	0.086
NM_016166.1_PROBE1_PIAS1	PIAS1	5.6767	0.075		1.6098	0.159
NM_031885.1_PROBE1_BBS2	BBS2	4.99111	0.075		1.52481	0.159
NM_003341.1_PROBE1_UBE2E1	UBE2E1	5.53716	0.075		1.4402	0.196
AF082557_PROBE1_TNKS	TNKS	6.2884	0.075		0.850938	0.223
AB018337_PROBE1_KIAA0794	KIAA0794	3.84439	0.075		0.694413	0.39
BC004110_PROBE1_DUSP18	DUSP18	6.4444	0.076		0.55735	0.179
1501987.1_PROBE1_CKS1B	CKS1B	2.22403	0.076		0.744183	0.23
NM_002718.1_PROBE1_PPP2R3A	PPP2R3A	7.37099	0.076		0.481449	0.4
2044247CB1_PROBE1_MARLIN1	MARLIN1	6.84595	0.076		0.609394	0.424
NM_014548.1_PROBE1_TMOD2	TMOD2	6.98699	0.077		1.67531	0.135
5176268CB1_PROBE1_RAET1E	RAET1E	4.05765	0.077		0.300066	0.815
NM_004503.1_PROBE1_HOXC6	HOXC6	4.76077	0.077		0.321171	0.914
NM_000046.1_PROBE1_ARSB	ARSB	5.88888	0.077		0.461983	0.937
2343225CB1_PROBE1_N4BP3	N4BP3	4.69398	0.078		0.92171	0.174
NM_000165.2_PROBE1_GJA1	GJA1	9.21631	0.078		1.9328	0.179
221893.1_PROBE1_T1	T1	5.12719	0.078		1.13155	0.251
1447373.1_PROBE1_ZNF395	ZNF395	4.65874	0.078		0.312509	0.259
NM_000943.1_PROBE1_PPIC	PPIC	3.94822	0.078		0.761629	0.272
233942.1_PROBE1_NRP2	NRP2	3.55031	0.078		0.436963	0.3
NM_014569.1_PROBE1_ZFP95	ZFP95	6.66272	0.078		0.616861	0.404
NM_032989.1_PROBE1_BAD	BAD	2.7532	0.078		0.539527	0.733
NM_024547.1_PROBE1_KIAA0467	KIAA0467	3.01546	0.078		0.770522	0.755
1447000.6_PROBE1_PAK1	PAK1	4.90274	0.078		0.457557	0.981
1987653CB1_PROBE1_RPS4Y1	RPS4Y1	3.57187	0.031		2.32138	0.089
AL110147_PROBE1_SPPL3	SPPL3	6.02393	0.079		0.21254	0.942
NM_006273.2_PROBE1_CCL7	CCL7	8.13917	0.08		1.99141	0.176
NM_006414.1_PROBE1_RPP38	RPP38	2.30972	0.08		1.15865	0.299
AB046819_PROBE1_CPNE5	CPNE5	13.3938	0.08		0.503967	0.854
NM_030807.1_PROBE1_SLC2A11	SLC2A11	45.8539	0.019		26.4681	0.09
NM_021637.1_PROBE1_TMEM35	TMEM35	9.35653	0.081		1.08693	0.132
1385260.1_PROBE1_COX4I1	COX4I1	7.791	0.081		1.19304	0.215
NM_003078.1_PROBE1_SMARCD3	SMARCD3	5.10816	0.081		0.487469	0.256
NM_032578.1_PROBE1_MYPN	MYPN	5.68777	0.081		0.802704	0.832
NM_021801.2_PROBE1_MMP26	MMP26	7.76778	0.081		0.982548	0.94
NM_000047.1_PROBE1_ARSE	ARSE	5.4296	0.082		2.35588	0.126
NM_003475.1_PROBE1_C11orf13	C11orf13	3.49009	0.082		0.660481	0.262
NM_004657.1_PROBE1_SDPR	SDPR	4.81633	0.082		0.55048	0.293
NM_031439.1_PROBE1_SOX7	SOX7	3.7077	0.082		0.685355	0.295
NM_014685.1_PROBE1_HERPUD1	HERPUD1	4.58358	0.082		1.02306	0.315
1328431.1_PROBE1_ZNF291	ZNF291	3.85924	0.082		0.842908	0.353
NM_016648.1_PROBE1_HDCMA18P	HDCMA18P	2.42374	0.082		0.407092	0.779
NM_024047.1_PROBE1_NUDT9	NUDT9	2.39141	0.082		0.355486	0.86
NM_016627.1_PROBE1_LOC51321	LOC51321	2.34231	0.082		0.342893	0.902
NM_006994.2_PROBE1_BTN3A3	BTN3A3	9.29691	0.083		0.804954	0.135
NM_002778.1_PROBE1_PSAP	PSAP	3.77139	0.083		1.52856	0.187
147017CB1_PROBE1_TFE3	TFE3	3.57973	0.083		0.365135	0.221
NM_003070.1_PROBE1_SMARCA2	SMARCA2	3.98344	0.083		1.12966	0.246
236253.19_PROBE1_DKFZp761A052	DKFZp761A052	4.40334	0.083		0.4104	0.321
NM_000274.1_PROBE1_OAT	OAT	3.34385	0.083		0.825217	0.353
NM_017870.1_PROBE1_HSPA5BP1	HSPA5BP1	4.8643	0.083		0.396329	0.449
1446703.3_PROBE1_ZBED4	ZBED4	4.72099	0.083		1.35268	0.922
NM_003920.1_PROBE1_TIMELESS	TIMELESS	5.77727	0.083		0.602119	1
D79646_PROBE1_NRXN3	NRXN3	7.04049	0.091		2.08505	0.09
NM_004563.1_PROBE1_PCK2	PCK2	4.9756	0.084		2.23511	0.12
337523.3_PROBE1_ASAM	ASAM	6.08177	0.084		2.15132	0.124
NM_032669.1_PROBE1_C11orf9	C11orf9	2.44603	0.084		3.14392	0.131
AL136756_PROBE1_SSPN	SSPN	4.92961	0.084		1.09094	0.148
008076CB1_PROBE1_BST2	BST2	5.98464	0.084		1.44047	0.161
232773.2_PROBE1_ARG99	ARG99	4.17056	0.084		0.95738	0.19
NM_015550.1_PROBE1_OSBPL3	OSBPL3	5.30587	0.084		0.563386	0.223
NM_032777.1_PROBE1_GPR124	GPR124	3.99096	0.084		1.27658	0.245
NM_012428.1_PROBE2_SDFR1	#VALUE!	3.94086	0.084		1.14434	0.259
S70348_PROBE1_ITGB3	ITGB3	3.30653	0.084		0.542125	0.291
441017.1_PROBE1_FBS1	FBS1	3.52769	0.084		0.353568	0.299
NM_018942.1_PROBE1_HMX1	HMX1	6.75653	0.084		0.671351	0.75
NM_018450.1_PROBE1_ARID1A	ARID1A	4.06347	0.084		0.376289	0.764
NM_003028.1_PROBE1_SHB	SHB	3.78243	0.084		0.518073	0.791
NM_017622.1_PROBE1_FLJ20014	FLJ20014	2.66961	0.084		0.516056	0.814
NM_005927.2_PROBE1_MFAP3	MFAP3	6.20458	0.084		0.581439	0.872
443944.1_PROBE1_SUPT5H	SUPT5H	4.79379	0.084		0.766005	0.996
1378631.1_PROBE1_INHBC	INHBC	5.22283	0.085		1.3653	0.152
NM_012106.1_PROBE1_ARL2BP	ARL2BP	4.31321	0.085		1.26755	0.162
NM_000186.1_PROBE1_CFH	CFH	6.6414	0.085		1.49655	0.182
NM_004848.1_PROBE1_C1orf38	C1orf38	3.57967	0.085		0.557138	0.193
NM_025149.1_PROBE1_FLJ20920	FLJ20920	4.41728	0.085		1.04387	0.202
AJ001017_PROBE1_BTAF1	BTAF1	3.99471	0.085		0.478009	0.278
218019.16_PROBE1_FLJ22955	FLJ22955	4.14042	0.085		0.807748	0.325
1447379.1_PROBE1_SMAD1	SMAD1	4.99415	0.085		0.975359	0.985
NM_000552.2_PROBE1_VWF	VWF	6.69883	0.086		1.03928	0.168
AB032969_PROBE1_KIAA1143	KIAA1143	6.44158	0.086		1.15429	0.186
NM_006336.1_PROBE1_C9orf60	C9orf60	4.15145	0.086		0.804293	0.192
6430242CB1_PROBE1_LTC4S	LTC4S	6.22261	0.086		1.08852	0.233
NM_022910.1_PROBE1_NDRG4	NDRG4	6.90083	0.086		0.964632	0.235
NM_018295.1_PROBE1_FLJ11000	FLJ11000	5.94499	0.086		0.71631	0.313
NM_000089.1_PROBE1_COL1A2	COL1A2	12.2479	0.041		2.00402	0.094
NM_001387.1_PROBE1_DPYSL3	DPYSL3	3.26372	0.087		0.552618	0.193
NM_004182.1_PROBE1_UXT	UXT	3.49204	0.087		0.42634	0.203
NM_000546.2_PROBE1_TP53	TP53	2.97921	0.087		0.248158	0.214
NM_001246.1_PROBE1_ENTPD2	ENTPD2	6.59834	0.087		1.13956	0.253
D42046_PROBE1_DNA2L	DNA2L	4.92567	0.087		0.969414	0.271
NM_017842.1_PROBE1_FLJ20489	FLJ20489	3.47821	0.087		0.484435	0.355
NM_005805.1_PROBE1_PSMD14	PSMD14	2.55225	0.087		0.828979	0.426
201864.1_PROBE1_KIAA1462	KIAA1462	2.89761	0.087		0.300404	0.807
NM_033308.1_PROBE1_ABCA7	ABCA7	7.04073	0.088		0.689133	0.194
NM_005195.1_PROBE1_CEBPD	CEBPD	6.64884	0.088		1.16536	0.262
124504.1_PROBE1_ANPEP	ANPEP	4.51316	0.088		0.924622	0.267
480951.23_PROBE1_YPEL5	YPEL5	6.4918	0.088		0.897053	0.359
NM_000895.1_PROBE1_LTA4H	LTA4H	3.98938	0.088		0.886205	0.37
NM_006044.2_PROBE1_HDAC6	HDAC6	3.42041	0.088		0.489254	0.753
NM_001711.1_PROBE1_BGN	BGN	8.8034	0.088		0.748739	0.97
NM_000956.1_PROBE1_PTGER2	PTGER2	4.70901	0.089		1.67618	0.103
NM_032744.1_PROBE1_C6orf105	C6orf105	6.04333	0.089		1.91391	0.127
3167506CB1_PROBE1_PBX4	PBX4	4.89846	0.089		1.93088	0.16
3475054CB1_PROBE1_CCNA1	CCNA1	7.93372	0.089		1.20223	0.27
NM_000020.1_PROBE1_ACVRL1	ACVRL1	3.50121	0.089		0.675552	0.276
X59739_PROBE1_ZFX	ZFX	4.7514	0.089		0.954303	0.284
NM_003613.1_PROBE1_CILP	CILP	9.59076	0.089		0.542538	0.321
NM_003631.1_PROBE1_PARG	PARG	5.69057	0.089		0.576461	0.366
NM_001999.2_PROBE1_FBN2	FBN2	6.02944	0.089		1.12442	0.944
NM_016240.1_PROBE1_SCARA3	SCARA3	5.48142	0.09		1.67543	0.133
NM_018291.1_PROBE1_FLJ10986	FLJ10986	3.84731	0.09		0.483535	0.2
1530186CB1_PROBE1_GPR126	GPR126	4.47294	0.09		1.38096	0.201
2331032CB1_PROBE1_ARTS-1	ARTS-1	4.34297	0.09		0.961144	0.216
NM_003391.1_PROBE1_WNT2	WNT2	2.32242	0.09		0.782825	0.224
NM_002709.1_PROBE1_PPP1CB	PPP1CB	7.79702	0.09		0.955572	0.301
NM_001621.2_PROBE1_AHR	AHR	6.3088	0.09		0.802786	0.877
AB037804_PROBE1_KIAA1383	KIAA1383	5.08239	0.09		0.712284	0.993
2365223CB1_PROBE1_ANGPTL1	ANGPTL1	7.64237	0.081		2.3817	0.095
3776510CB1_PROBE1_ACTG1	ACTG1	4.45902	0.091		1.99011	0.131
411043.2_PROBE1_ZADH1	ZADH1	4.44442	0.091		2.36474	0.174
2754469CB1_PROBE1_MMP2	MMP2	5.81578	0.091		0.954765	0.176
NM_001110.1_PROBE2_ADAM10	#VALUE!	4.40719	0.091		0.912889	0.203
AK000375_PROBE1_C20orf6	C20orf6	2.53336	0.091		0.81839	0.206
NM_004135.1_PROBE1_IDH3G	IDH3G	2.27854	0.091		0.438954	0.23
NM_000063.2_PROBE1_C2	C2	3.82296	0.091		0.758253	0.258
NM_004055.2_PROBE1_CAPN5	CAPN5	3.49414	0.091		0.498673	0.29
NM_014206.1_PROBE1_C11orf10	C11orf10	3.45927	0.091		0.536314	0.293
NM_006423.1_PROBE1_RABAC1	RABAC1	2.27536	0.091		0.806162	0.33
NM_012328.1_PROBE1_DNAJB9	DNAJB9	4.63631	0.091		0.447789	0.695
NM_032883.1_PROBE1_C20orf100	C20orf100	5.18788	0.091		0.613785	0.884
NM_032129.1_PROBE1_DKFZP434H2010	DKFZP434H2010	6.08966	0.091		0.574679	0.938
AB007864_PROBE1_KIAA0404	KIAA0404	7.75556	0.091		1.01319	0.959
NM_012180_PROBE1_FBXO8	FBXO8	4.33499	0.092		1.41129	0.176
NM_020203.1_PROBE1_MEPE	MEPE	5.887	0.092		1.01108	0.23
NM_033223.1_PROBE1_GABRG3	GABRG3	2.11321	0.092		1.32218	0.258
NM_016294.1_PROBE1_PPP6C	PPP6C	2.26314	0.092		0.855063	0.271
NM_032291.1_PROBE1_DKFZp761D221	DKFZp761D221	5.52868	0.092		0.779973	0.402
NM_030576.1_PROBE1_MGC10986	MGC10986	4.97134	0.092		0.884376	0.43
NM_019592.1_PROBE1_RNF20	RNF20	3.55948	0.092		0.371654	0.813
243088.1_PROBE1_FLJ35258	FLJ35258	2.82775	0.092		2.00519	0.847
NM_025195.1_PROBE1_TRIB1	TRIB1	7.40875	0.059		1.98029	0.097
NM_003244.1_PROBE1_TGIF	TGIF	4.03041	0.093		2.41852	0.159
NM_031271.2_PROBE1_TEX15	TEX15	4.74361	0.093		0.63502	0.179
NM_000820.1_PROBE1_GAS6	GAS6	5.87778	0.093		1.05007	0.271
NM_002720.1_PROBE1_PPP4C	PPP4C	2.75293	0.093		1.07808	0.285
NM_016618.1_PROBE1_LOC51315	LOC51315	3.90183	0.093		1.07705	0.299
NM_007034.2_PROBE1_DNAJB4	DNAJB4	4.20339	0.093		0.849094	0.336
NM_005619.1_PROBE1_RTN2	RTN2	10.1308	0.093		0.463666	0.791
1562129CB1_PROBE1_RAP1A	RAP1A	2.28753	0.093		0.30375	0.909
NM_000138.1_PROBE1_FBN1	FBN1	4.48315	0.093		0.732997	0.947
AK000918_PROBE1_VAPA	VAPA	2.13278	0.093		0.176665	0.971
NM_001307.1_PROBE1_CLDN7	CLDN7	4.80236	0.094		1.74705	0.125
AL353937_PROBE1_KIAA1280	KIAA1280	4.20982	0.094		1.33102	0.19
NM_002168.1_PROBE1_IDH2	IDH2	4.45429	0.094		1.23505	0.302
NM_002599.1_PROBE1_PDE2A	PDE2A	4.83679	0.094		1.03086	0.32
NM_005525.1_PROBE1_HSD11B1	HSD11B1	4.43366	0.094		1.46921	0.777
BI919079_PROBE1_SFRS11	SFRS11	3.84584	0.094		0.435744	0.886
NM_003582.1_PROBE1_DYRK3	DYRK3	4.04192	0.094		0.372523	0.9
NM_006813.1_PROBE1_PNRC1	PNRC1	4.60509	0.095		0.8832	0.205
NM_004475.1_PROBE1_FLOT2	FLOT2	4.99222	0.095		1.51336	0.224
463420.1_PROBE1_CEECAM1	CEECAM1	3.81124	0.095		0.375171	0.25
NM_002066.1_PROBE1_GML	GML	4.37876	0.095		0.660499	0.278
M82882_PROBE1_ELF1	ELF1	4.2593	0.095		0.898591	0.323
1599583CB1_PROBE1_SUMO2	SUMO2	2.62151	0.095		0.851881	0.327
NM_005603.1_PROBE1_ATP8B1	ATP8B1	4.97636	0.095		0.755047	0.352
NM_005824.1_PROBE1_LRRC17	LRRC17	19.0375	0.095		0.976527	0.782
957512.3_PROBE1_C20orf36	C20orf36	3.35544	0.096		1.39782	0.194
NM_012201.1_PROBE1_GLG1	GLG1	3.32811	0.096		1.08918	0.318
NM_021170.1_PROBE1_HES4	HES4	4.39702	0.096		0.37565	0.341
AK001921_PROBE1_ZFYVE21	ZFYVE21	6.23305	0.096		0.493725	0.424
NM_015113.1_PROBE1_ZZEF1	ZZEF1	2.79194	0.096		4.50861	0.848
NM_000085.1_PROBE1_CLCNKB	CLCNKB	5.22421	0.096		0.522712	0.985
NM_005277.1_PROBE1_GPM6A	GPM6A	7.96231	0.096		1.20633	0.995
NM_021979.2_PROBE1_HSPA2	HSPA2	5.11123	0.097		1.5349	0.118
AL157468_PROBE1_CKLFSF4	CKLFSF4	4.54755	0.097		1.70444	0.16
NM_004351.1_PROBE1_CBLB	CBLB	7.47898	0.097		1.38416	0.164
AB017602_PROBE1_PDE9A	PDE9A	4.33335	0.097		0.825051	0.188
NM_003250.1_PROBE1_THRA	THRA	4.82883	0.097		0.554246	0.288
NM_014659.1_PROBE1_KIAA0377	KIAA0377	4.09707	0.097		0.361744	0.327
NM_001338.1_PROBE1_CXADR	CXADR	5.25083	0.097		0.770092	0.336
NM_007194.1_PROBE1_CHEK2	CHEK2	4.09452	0.097		0.628065	0.339
NM_002663.1_PROBE1_PLD2	PLD2	4.27787	0.097		0.937213	0.341
427533.5_PROBE1_PERQ1	PERQ1	3.03432	0.097		0.289847	0.379
NM_024734.1_PROBE1_CLMN	CLMN	3.64245	0.097		0.389633	0.865
NM_013238.1_PROBE1_DNAJD1	DNAJD1	2.39814	0.097		0.225581	0.964
2722347CB1_PROBE1_CYFIP2	CYFIP2	5.23519	0.098		1.68375	0.18
374914.1_PROBE1_BAT4	BAT4	2.89584	0.098		0.623431	0.316
NM_019056.1_PROBE1_NDUFB11	NDUFB11	1.86747	0.098		0.413004	0.331
NM_007351.1_PROBE1_MMRN1	MMRN1	5.08179	0.098		0.647308	0.826
1384385CB1_PROBE1_TAF1	TAF1	5.13329	0.098		0.685703	0.878
3595376CB1_PROBE1_RPL37	RPL37	2.38579	0.098		0.329096	0.885
NM_007278.1_PROBE1_GABARAP	GABARAP	2.53144	0.098		0.676356	0.906
NM_020038.1_PROBE1_ABCC3	ABCC3	6.81288	0.099		3.05233	0.149
NM_000110.2_PROBE1_DPYD	DPYD	3.78258	0.099		1.31768	0.15
NM_005935.1_PROBE1_MLLT2	MLLT2	4.49445	0.099		1.21844	0.182
196950.2_PROBE1_LOC147808	LOC147808	2.52221	0.099		0.370558	0.24
NM_018423.1_PROBE1_STYK1	STYK1	5.67464	0.099		0.755921	0.463
NM_018241.1_PROBE1_TMEM34	TMEM34	3.62533	0.099		0.414032	0.796
435459.4_PROBE1_EPHX1	EPHX1	4.35691	0.099		0.399453	0.923
NM_022488.1_PROBE1_APG3L	APG3L	2.80637	0.099		0.243909	0.956
NM_032369.1_PROBE1_MGC15619	MGC15619	4.95458	0.1		0.980659	0.228
NM_001240.1_PROBE1_CCNT1	CCNT1	4.11844	0.1		1.19572	0.23
1672749CB1_PROBE1_ENTPD1	ENTPD1	7.72054	0.1		1.97825	0.257
NM_017898.1_PROBE1_FLJ20605	FLJ20605	3.62928	0.1		0.682842	0.273
NM_000575.1_PROBE1_IL1A	IL1A	5.27165	0.1		0.7719	0.348
1861434CB1_PROBE1_C7orf35	C7orf35	2.15586	0.1		0.649299	0.378
198833.1_PROBE1_H2AFV	H2AFV	3.82546	0.1		0.210994	0.5
NM_012317.1_PROBE1_LDOC1	LDOC1	3.48406	0.1		0.277794	0.898
2353942CB1_PROBE1_MAF	MAF	5.46849	0.1		1.01503	0.973
NM_004049.2_PROBE1_BCL2A1	BCL2A1	4.88042	0.101		3.4186	0.073
L21186_PROBE1_LOXL1	LOXL1	7.41235	0.101		2.10626	0.102
AB020335_PROBE1_SEL1L	SEL1L	4.40552	0.101		1.5083	0.178
439380.1_PROBE1_DSC2	DSC2	4.05486	0.101		1.30025	0.189
NM_006463.1_PROBE1_STAMBP	STAMBP	3.07799	0.101		1.03491	0.19
NM_015149.1_PROBE1_RGL1	RGL1	3.20482	0.101		0.486732	0.231
AB023216_PROBE1_KIAA0999	KIAA0999	4.26732	0.101		0.705345	0.273
BG399868_PROBE1_NFATC3	NFATC3	5.18626	0.101		0.874718	0.278
NM_004209.2_PROBE1_SYNGR3	SYNGR3	4.93273	0.101		0.885224	0.28
NM_005831.1_PROBE1_NDP52	NDP52	3.82782	0.101		0.641347	0.307
NM_019597.2_PROBE1_HNRPH2	HNRPH2	3.19399	0.101		1.32332	0.317
NM_007219.2_PROBE1_RNF24	RNF24	4.95237	0.101		0.549093	0.318
NM_017729.1_PROBE1_EPS8L1	EPS8L1	4.23586	0.101		0.546748	0.378
323929.5_PROBE1_SYNGR1	SYNGR1	5.39431	0.101		0.438904	0.814
NM_017971.1_PROBE1_MRPL20	MRPL20	2.62629	0.101		0.287857	0.937
5941336CB1_PROBE1_AKR1C1	AKR1C1	7.7575	0.102		2.86941	0.131
AK024230_PROBE1_YWHAG	YWHAG	6.05286	0.102		1.82378	0.134
105894.1_PROBE1_RIPX	RIPX	4.15587	0.102		1.47072	0.208
NM_006445.1_PROBE1_PRPF8	PRPF8	3.92578	0.102		1.22062	0.21
371809.14_PROBE1_LOC57149	LOC57149	5.2521	0.102		1.26941	0.239
NM_002702.1_PROBE1_POU6F1	POU6F1	3.14093	0.102		0.416791	0.244
NM_001080.1_PROBE1_ALDH5A1	ALDH5A1	5.80567	0.102		0.887595	0.287
NM_000405.1_PROBE1_GM2A	GM2A	4.27165	0.102		0.734987	0.368
407005.3_PROBE1_TFB2M	TFB2M	2.43467	0.102		0.483226	0.803
AK023185_PROBE1_LOC90639	LOC90639	2.02012	0.102		0.367131	0.846
NM_014407.1_PROBE1_KCNMB3	KCNMB3	4.42917	0.102		0.376129	0.917
NM_016101.1_PROBE1_CGI-37	CGI-37	2.18188	0.102		0.306463	0.932
NM_006455.1_PROBE1_SC65	SC65	4.88342	0.103		1.28032	0.212
898368.1_PROBE1_F11R	F11R	7.59428	0.103		0.634781	0.225
NM_004294.1_PROBE1_MTRF1	MTRF1	3.05116	0.103		0.505759	0.278
053568CB1_PROBE1_S100A10	S100A10	2.5684	0.103		0.88331	0.317
NM_004064.1_PROBE1_CDKN1B	CDKN1B	6.73372	0.103		0.958524	0.363
NM_006396.1_PROBE1_SSSCA1	SSSCA1	2.33791	0.103		0.339095	0.889
NM_001770.1_PROBE1_CD19	CD19	8.56996	0.103		0.535778	0.949
NM_014187.1_PROBE1_HSPC171	HSPC171	2.37383	0.104		1.23063	0.163
NM_013315.1_PROBE1_TPTE	TPTE	4.94482	0.104		1.59227	0.177
NM_003614.1_PROBE1_GALR3	GALR3	3.10681	0.104		0.946582	0.193
NM_021133.1_PROBE1_RNASEL	RNASEL	4.74437	0.104		0.799399	0.219
NM_007366.1_PROBE1_PLA2R1	PLA2R1	4.24102	0.104		0.918543	0.229
AF007157_PROBE1_PRNPIP	PRNPIP	2.68183	0.104		0.384227	0.241
NM_001531.1_PROBE1_MR1	MR1	4.41247	0.104		0.988784	0.338
NM_000397.2_PROBE1_CYBB	CYBB	3.5119	0.104		0.793867	0.34
410543.13_PROBE1_TTN	TTN	5.40472	0.104		0.865476	0.417
NM_002973.1_PROBE1_ATXN2	ATXN2	2.63325	0.104		0.575865	0.453
NM_012331.2_PROBE1_MSRA	MSRA	2.65284	0.104		0.303597	0.774
D25304_PROBE1_ARHGEF6	ARHGEF6	4.30165	0.105		0.89422	0.163
NM_002298.2_PROBE1_LCP1	LCP1	1.87003	0.105		0.412715	0.209
2767012CB1_PROBE1_DNAJA1	DNAJA1	2.27892	0.105		0.635975	0.23
NM_001067.1_PROBE1_TOP2A	TOP2A	3.77531	0.105		0.892312	0.253
1380549CB1_PROBE1_PABPN1	PABPN1	2.05631	0.105		0.619185	0.433
NM_006301.1_PROBE1_MAP3K12	MAP3K12	3.21876	0.105		0.282812	0.478
2870970CB1_PROBE1_SH3BGRL3	SH3BGRL3	2.61407	0.105		0.433642	0.829
NM_000428.1_PROBE1_LTBP2	LTBP2	4.05629	0.105		0.31476	0.86
414184.2_PROBE1_LOC201895	LOC201895	2.97706	0.105		0.378592	0.872
NM_021800.1_PROBE1_DNAJC12	DNAJC12	4.82614	0.105		0.780982	0.887
1472972CB1_PROBE1_YPEL1	YPEL1	4.57882	0.105		0.898796	0.998
NM_001076.1_PROBE1_UGT2B15	UGT2B15	3.94593	0.106		1.99139	0.106
NM_017878.1_PROBE1_HRASLS2	HRASLS2	2.18207	0.106		1.51881	0.166
244312.17_PROBE1_ZCCHC7	ZCCHC7	3.32758	0.106		0.62023	0.177
221706.6_PROBE1_C18orf37	C18orf37	2.13717	0.106		0.749346	0.182
957502.1_PROBE1_MGC15429	MGC15429	2.92896	0.106		0.681584	0.248
1509233.1_PROBE1_GSPT1	GSPT1	2.99832	0.106		1.04696	0.267
NM_002373.2_PROBE1_MAP1A	MAP1A	4.72166	0.106		0.321557	0.289
NM_004737.1_PROBE1_LARGE	LARGE	4.24999	0.106		0.403492	0.479
NM_003096.1_PROBE1_SNRPG	SNRPG	2.36537	0.106		0.452229	0.828
1236958.1_PROBE1_FBXO21	FBXO21	1.99831	0.106		0.322252	0.828
411460.14_PROBE1_ZNF331	ZNF331	4.66779	0.106		0.837944	0.86
NM_000833.2_PROBE1_GRIN2A	GRIN2A	5.5468	0.106		2.256	0.926
154500.4_PROBE1_SPATA11	SPATA11	2.55508	0.106		0.23367	0.953
NM_004665.1_PROBE1_VNN2	VNN2	4.76908	0.106		0.593515	0.97
NM_014718.1_PROBE1_CLSTN3	CLSTN3	6.56005	0.107		0.632564	0.197
NM_020979.1_PROBE1_APS	APS	2.92467	0.107		0.852477	0.224
6852180CB1_PROBE1_TNKS	TNKS	5.60353	0.107		1.38497	0.29
NM_006918.2_PROBE1_SC5DL	SC5DL	2.20964	0.107		0.817152	0.332
NM_002750.1_PROBE1_MAPK8	MAPK8	7.91698	0.107		0.802691	0.865
AL049943_PROBE1_DKFZP564F0522	DKFZP564F0522	2.03669	0.107		0.373159	0.866
NM_005920.1_PROBE1_MEF2D	MEF2D	6.21555	0.107		0.501805	0.92
NM_007265.1_PROBE1_HSGT1	HSGT1	2.23893	0.107		0.214642	0.958
NM_004619.1_PROBE1_TRAF5	TRAF5	4.42005	0.107		0.473	0.982
NM_002393.1_PROBE1_MDM4	MDM4	2.32369	0.108		1.02301	0.118
NM_031417.1_PROBE1_MARK4	MARK4	3.96181	0.108		0.710869	0.178
NM_021732.1_PROBE1_AVPI1	AVPI1	3.46157	0.108		0.799616	0.207
1500581.1_PROBE1_STOM	STOM	4.49971	0.108		1.1496	0.223
2992851CB1_PROBE1_NPHS1	NPHS1	2.27474	0.108		1.73597	0.225
NM_017858.1_PROBE1_FLJ20516	FLJ20516	2.21566	0.108		1.20487	0.228
1041816.15_PROBE1_MADD	MADD	3.0271	0.108		0.543235	0.246
2817769CB1_PROBE1_PTD004	PTD004	2.38027	0.108		0.745005	0.262
NM_006860.2_PROBE1_RABL4	RABL4	3.12607	0.108		0.434655	0.269
AB028981_PROBE1_DOCK9	DOCK9	3.68156	0.108		1.01768	0.325
1453400.1_PROBE1_PIGK	PIGK	3.5312	0.108		0.922065	0.352
NM_017902.1_PROBE1_HIF1AN	HIF1AN	3.88317	0.108		0.551879	0.376
NM_003916.1_PROBE1_AP1S2	AP1S2	3.48595	0.108		0.750745	0.383
1084493.11_PROBE1_FLT4	FLT4	2.87994	0.108		0.303828	0.939
AB028970_PROBE1_NCOR1	NCOR1	4.16916	0.108		0.384693	0.99
NM_030795.1_PROBE1_STMN4	STMN4	5.22449	0.109		1.50962	0.133
NM_002757.1_PROBE1_MAP2K5	MAP2K5	2.13669	0.109		0.537827	0.145
1399366.1_PROBE1_THBS1	THBS1	2.20027	0.109		2.82659	0.155
1446484.6_PROBE1_MGC3036	MGC3036	5.35141	0.109		1.23047	0.199
3637535CB1_PROBE1_GPR30	GPR30	4.71765	0.109		0.684156	0.284
NM_005093.1_PROBE1_CBFA2T2	CBFA2T2	3.06759	0.109		0.981173	0.287
NM_012396.1_PROBE1_PHLDA3	PHLDA3	2.67403	0.109		0.41884	0.308
2963709CB1_PROBE1_GLTP	GLTP	5.26499	0.11		2.1352	0.12
NM_003383.1_PROBE1_VLDLR	VLDLR	6.19326	0.11		1.97531	0.151
NM_004541.2_PROBE1_NDUFA1	NDUFA1	1.58678	0.11		0.220149	0.194
Z31695_PROBE1_INPP5A	INPP5A	5.16109	0.11		1.46088	0.21
NM_020201.1_PROBE1_NT5M	NT5M	5.1693	0.11		1.2532	0.217
169322.20_PROBE1_FLJ14154	FLJ14154	2.42116	0.11		0.378106	0.243
1447035.1_PROBE1_DKFZP586L0724	DKFZP586L0724	2.48737	0.11		0.891376	0.256
NM_005178.1_PROBE1_BCL3	BCL3	3.20303	0.11		0.597731	0.268
AB051532_PROBE1_SEMA4B	SEMA4B	8.55859	0.11		0.868392	0.274
AB011125_PROBE1_KIAA0553	KIAA0553	2.62432	0.11		0.305837	0.294
1600202CB1_PROBE1_NDUFB4	NDUFB4	1.24683	0.11		0.225928	0.3
NM_014064.1_PROBE1_AD-003	AD-003	2.26095	0.11		0.814822	0.387
NM_002858.2_PROBE1_ABCD3	ABCD3	3.13259	0.11		0.353016	0.838
350831.28_PROBE1_ZNF37A	ZNF37A	4.63729	0.11		0.620625	0.844
NM_014585.1_PROBE1_SLC40A1	SLC40A1	4.57061	0.11		1.11034	0.854
1517766CB1_PROBE1_PRPH	PRPH	2.48177	0.11		0.699778	0.952
NM_020980.2_PROBE1_AQP9	AQP9	5.19286	0.111		7.01187	0.045
AB007965_PROBE1_CYHR1	CYHR1	5.37012	0.111		2.57376	0.135
AB002337_PROBE1_KIAA0339	KIAA0339	5.37645	0.111		1.14546	0.234
NM_006755.1_PROBE1_TALDO1	TALDO1	2.14272	0.111		0.67587	0.285
215532.14_PROBE1_G6PC3	G6PC3	2.9437	0.111		0.381829	0.303
NM_003042.1_PROBE1_SLC6A1	SLC6A1	4.94248	0.111		0.528912	0.312
NM_021235.1_PROBE1_EPS15L1	EPS15L1	3.10662	0.111		0.438624	0.316
AA151994_PROBE1_RBM18	RBM18	4.14526	0.111		0.364107	0.361
NM_016424.1_PROBE1_CROP	CROP	2.23293	0.111		0.723367	0.396
1396586.1_PROBE1_MIG-6	MIG-6	3.99969	0.111		0.763752	0.867
NM_003336.1_PROBE1_UBE2A	UBE2A	2.46255	0.111		0.363462	0.879
NM_005929.2_PROBE1_MFI2	MFI2	5.06485	0.111		0.616898	0.911
NM_031296.1_PROBE1_RAB33B	RAB33B	4.37713	0.111		0.455739	0.952
NM_017927.1_PROBE1_MFN1	MFN1	2.24692	0.111		0.198071	0.979
148126.3_PROBE1_LOC57168	LOC57168	4.47404	0.112		1.8774	0.123
7487957CB1_PROBE1_THPO	THPO	1.95415	0.112		2.15012	0.15
1386915CB1_PROBE1_MAMDC2	MAMDC2	5.72239	0.112		1.16965	0.161
NM_001749.1_PROBE1_CAPNS1	CAPNS1	2.34803	0.112		0.703984	0.173
3841666CB1_PROBE1_SCAMP3	SCAMP3	2.69283	0.112		0.856634	0.183
NM_002221.1_PROBE1_ITPKB	ITPKB	4.58386	0.112		1.17133	0.19
NM_021625.2_PROBE1_TRPV4	TRPV4	5.23099	0.112		1.13824	0.224
NM_031311.1_PROBE1_CPVL	CPVL	5.02189	0.112		0.766564	0.225
BC006428_PROBE1_CXXC5	CXXC5	5.27728	0.112		1.02655	0.228
1386860.1_PROBE1_RNF122	RNF122	3.83906	0.112		0.50126	0.233
NM_003080.1_PROBE1_SMPD2	SMPD2	4.75042	0.112		0.738629	0.235
475255.3_PROBE1_APOBEC3C	APOBEC3C	3.06438	0.112		0.625902	0.303
AB046796_PROBE1_KIAA1576	KIAA1576	5.68879	0.112		0.769805	0.451
1045521.4_PROBE1_GPT2	GPT2	2.60451	0.112		0.564793	0.454
AL117643_PROBE1_ACVR1B	ACVR1B	2.06847	0.112		0.314687	0.87
1041656.1_PROBE1_LETM1	LETM1	1.56629	0.112		0.624779	0.952
AI807896_PROBE1_MYO9B	MYO9B	5.28587	0.112		0.298609	0.993
NM_003919.1_PROBE1_SGCE	SGCE	3.48174	0.113		1.82633	0.122
NM_002303.1_PROBE1_LEPR	LEPR	5.33528	0.113		1.78932	0.164
1087837.5_PROBE1_ZNF496	ZNF496	3.82597	0.113		0.415986	0.205
NM_005359.1_PROBE1_SMAD4	SMAD4	3.0674	0.113		0.705908	0.206
NM_016042.1_PROBE1_EXOSC3	EXOSC3	2.31523	0.113		0.797427	0.214
NM_005865.1_PROBE1_PRSS16	PRSS16	4.60928	0.113		1.30561	0.237
3682746CB1_PROBE1_MGC16044	MGC16044	4.24725	0.113		0.882842	0.28
NM_006166.2_PROBE1_NFYB	NFYB	2.11501	0.113		0.755037	0.292
NM_003641.1_PROBE1_IFITM1	IFITM1	3.58974	0.113		0.495717	0.327
NM_007067.1_PROBE1_MYST2	MYST2	4.06322	0.113		0.375579	0.361
4227939CB1_PROBE1_TGFBR1	TGFBR1	2.20786	0.113		0.822034	0.408
AL137938_PROBE1_PXK	PXK	1.61203	0.113		0.392268	0.426
NM_017421.1_PROBE1_COQ3	COQ3	2.33538	0.113		0.688009	0.522
NM_003291.1_PROBE1_TPP2	TPP2	2.57154	0.113		0.487706	0.75
234013.1_PROBE1_ZNF297	ZNF297	2.57242	0.113		0.198027	0.78
NM_002712.1_PROBE1_PPP1R7	PPP1R7	2.77913	0.113		0.510607	0.807
NM_000903.1_PROBE1_NQO1	NQO1	2.18205	0.113		0.480257	0.808
AJ133439_PROBE1_GRIP1	GRIP1	7.90598	0.113		0.564238	0.865
NM_003322.2_PROBE1_TULP1	TULP1	5.24128	0.113		1.47124	0.946
404376.2_PROBE1_STAMBP	STAMBP	3.73913	0.113		0.358416	0.956
NM_020140.1_PROBE1_EB-1	EB-1	5.19249	0.113		0.190339	0.989
NM_001430.1_PROBE1_EPAS1	EPAS1	6.08126	0.114		2.45533	0.11
NM_018484.1_PROBE1_SLC22A11	SLC22A11	6.4503	0.114		1.39276	0.165
900204.16_PROBE1_RAB31	RAB31	2.63679	0.114		1.10246	0.222
NM_003581.1_PROBE1_NCK2	NCK2	2.93784	0.114		1.13373	0.24
162715CB1_PROBE1_IRF6	IRF6	4.26133	0.114		1.44053	0.249
NM_000584.1_PROBE1_IL8	IL8	5.77044	0.114		0.371186	0.253
NM_001356.2_PROBE1_DDX3X	DDX3X	4.07152	0.114		0.602356	0.277
1336162CB1_PROBE1_ACTG2	ACTG2	6.69541	0.114		0.265883	0.36
1015803.3_PROBE1_ZNF285	ZNF285	4.07156	0.114		0.39058	0.377
BM010381_PROBE1_ERCC1	ERCC1	3.67693	0.114		0.682304	0.387
NM_016095.1_PROBE1_Pfs2	Pfs2	1.39166	0.114		0.706775	0.416
NM_017647.1_PROBE1_FTSJ3	FTSJ3	2.32571	0.114		0.529264	0.753
236298.4_PROBE1_FLJ36754	FLJ36754	3.14495	0.114		0.501091	0.813
1453334.3_PROBE1_KIAA0907	KIAA0907	2.19418	0.115		1.83794	0.107
NM_005908.1_PROBE1_MANBA	MANBA	5.18898	0.115		1.82436	0.138
NM_000934.1_PROBE1_SERPINF2	SERPINF2	4.03983	0.115		0.784986	0.143
NM_003691.1_PROBE1_STK16	STK16	2.77561	0.115		0.402063	0.231
AL050166_PROBE1_CYLD	CYLD	3.76897	0.115		0.594628	0.25
NM_002335.1_PROBE1_LRP5	LRP5	4.11689	0.115		0.631867	0.256
114971.3_PROBE1_COPB	COPB	2.03699	0.115		0.635486	0.264
NM_015068.1_PROBE1_PEG10	PEG10	4.94324	0.115		0.718749	0.267
168571CB1_PROBE1_EVI5L	EVI5L	2.29587	0.115		0.654481	0.481
NM_000116.1_PROBE1_TAZ	TAZ	1.52291	0.115		0.343694	0.873
AB011108_PROBE1_PRPF4B	PRPF4B	2.32787	0.115		0.329181	0.917
NM_015986.1_PROBE1_CRLF3	CRLF3	3.85339	0.115		0.255229	0.98
NM_006307.1_PROBE1_SRPX	SRPX	3.23503	0.116		0.736013	0.168
NM_005983.1_PROBE1_SKP2	SKP2	4.2565	0.116		1.76386	0.196
252999.1_PROBE1_KIAA1553	KIAA1553	1.78885	0.116		1.04163	0.207
AB037743_PROBE1_TBC1D14	TBC1D14	1.59555	0.116		0.146933	0.207
NM_032548.1_PROBE1_ABTB1	ABTB1	7.84931	0.116		0.88013	0.221
NM_003825.1_PROBE1_SNAP23	SNAP23	3.23809	0.116		0.56186	0.229
BC002435_PROBE1_FLJ32452	FLJ32452	3.42066	0.116		0.439476	0.244
6798356CB1_PROBE1_GNG5	GNG5	1.48441	0.116		0.396405	0.254
AA290964_PROBE1_IGSF8	IGSF8	4.65993	0.116		0.50026	0.258
AB028641_PROBE1_SOX11	SOX11	5.12197	0.116		0.926815	0.26
NM_021906.1_PROBE1_USP9X	USP9X	2.82831	0.116		0.343847	0.266
NM_017734.1_PROBE1_PALMD	PALMD	2.78399	0.116		0.672457	0.387
NM_005443.1_PROBE1_PAPSS1	PAPSS1	3.27972	0.116		0.371962	0.78
1452832.1_PROBE1_IARS	IARS	2.0994	0.116		0.52786	0.857
2125081CB1_PROBE1_MAP4K2	MAP4K2	1.87867	0.116		0.329331	0.916
NM_012329.1_PROBE1_MMD	MMD	3.45214	0.116		0.635927	0.927
NM_001730.2_PROBE1_KLF5	KLF5	2.05696	0.117		1.21172	0.212
977820.10_PROBE1_ACAS2L	ACAS2L	7.73995	0.117		0.621323	0.259
NM_002005.2_PROBE1_FES	FES	2.58493	0.117		0.741212	0.358
NM_007285.2_PROBE1_GABARAPL2	GABARAPL2	2.08552	0.117		0.366711	0.858
NM_006724.1_PROBE1_MAP3K4	MAP3K4	3.37557	0.117		0.24379	0.909
462233.20_PROBE1_H6PD	H6PD	3.67775	0.118		1.3594	0.156
U78678_PROBE1_TXN2	TXN2	0.998814	0.118		0.443965	0.159
NM_005720.1_PROBE1_ARPC1B	ARPC1B	2.69559	0.118		1.53328	0.164
NM_006744.2_PROBE1_RBP4	RBP4	10.3867	0.118		1.65778	0.19
260873CB1_PROBE1_DNAJB6	DNAJB6	5.01143	0.118		1.62456	0.218
AL110203_PROBE1_LOC158863	LOC158863	4.53896	0.118		0.388096	0.23
NM_006824.1_PROBE1_EBNA1BP2	EBNA1BP2	1.60648	0.118		1.00006	0.279
976764.14_PROBE1_C1S	C1S	1.85214	0.118		0.796215	0.3
CAB61406_PROBE1_DISP2	DISP2	5.78894	0.118		1.14576	0.304
AF151023_PROBE1_ZNF581	ZNF581	2.78325	0.118		0.818823	0.34
NM_002592.1_PROBE1_PCNA	PCNA	2.55427	0.118		0.798067	0.341
NM_002436.2_PROBE1_MPP1	MPP1	3.94884	0.118		0.321395	0.35
NM_004524.1_PROBE1_LLGL2	LLGL2	3.04233	0.118		0.387351	0.361
AB014548_PROBE1_SCC-112	SCC-112	1.42943	0.118		0.262588	0.369
NM_003137.1_PROBE1_SRPK1	SRPK1	2.46471	0.118		0.478504	0.76
AF024617_PROBE1_ZNRD1	ZNRD1	3.07024	0.118		0.251367	0.784
1382376.1_PROBE1_COMMD6	COMMD6	2.18912	0.118		0.466412	0.806
NM_000313.1_PROBE1_PROS1	PROS1	4.24815	0.118		0.431462	0.829
235105.1_PROBE1_DNER	DNER	4.32071	0.118		0.881662	0.846
1398712.6_PROBE1_AFG3L1	AFG3L1	3.43495	0.118		0.66927	0.869
NM_017839.1_PROBE1_FLJ20481	FLJ20481	3.63487	0.118		0.26194	0.99
NM_016270.1_PROBE1_KLF2	KLF2	4.93229	0.119		0.984962	0.171
NM_030808.1_PROBE1_NDEL1	NDEL1	1.61222	0.119		0.877516	0.181
AK000803_PROBE1_LOC90624	LOC90624	2.02174	0.119		0.791797	0.192
NM_003941.1_PROBE1_WASL	WASL	5.53832	0.119		1.539	0.196
NM_020196.1_PROBE1_XAB2	XAB2	3.12266	0.119		0.850354	0.206
NM_005534.1_PROBE1_IFNGR2	IFNGR2	2.89312	0.119		0.965208	0.235
1317947CB1_PROBE1_C9orf127	C9orf127	2.62832	0.119		0.639289	0.254
332895.3_PROBE1_KIAA0960	KIAA0960	3.35741	0.119		0.644815	0.261
NM_000022.1_PROBE1_ADA	ADA	5.07591	0.119		0.906353	0.321
332401.1_PROBE1_UNQ1912	UNQ1912	2.05443	0.119		0.691266	0.362
NM_004106.1_PROBE1_FCER1G	FCER1G	3.87961	0.119		0.597533	0.393
1502278.11_PROBE1_CALML4	CALML4	2.03729	0.119		0.634619	0.395
NM_031297.1_PROBE1_DKFZP761H1710	DKFZP761H1710	4.40055	0.119		0.574638	0.411
NM_018223.1_PROBE1_CHFR	CHFR	1.72196	0.119		0.404903	0.822
NM_032993.1_PROBE1_NOLA1	NOLA1	1.88143	0.119		0.401983	0.851
NM_005550.1_PROBE1_KIFC3	KIFC3	1.32271	0.119		0.241173	0.932
NM_018380.1_PROBE1_DDX28	DDX28	2.10594	0.12		0.880412	0.196
NM_001692.1_PROBE1_ATP6V1B1	ATP6V1B1	2.75806	0.12		0.587379	0.232
411373.8_PROBE1_SEMA6A	SEMA6A	5.30474	0.12		0.534955	0.237
NM_015984.1_PROBE1_UCHL5	UCHL5	2.10962	0.12		0.731539	0.248
BC013149_PROBE1_SLC27A1	SLC27A1	4.3147	0.12		0.420316	0.26
NM_002085.1_PROBE1_GPX4	GPX4	3.24551	0.12		0.486516	0.751
NM_014263.1_PROBE1_YME1L1	YME1L1	1.93445	0.12		0.27157	0.899
NM_015392.1_PROBE1_NPDC1	NPDC1	2.22972	0.12		0.265273	0.93
241109.1_PROBE1_PITPNM2	PITPNM2	2.79737	0.121		0.634072	0.182
4215034CB1_PROBE1_TSC1	TSC1	2.27833	0.121		0.650504	0.219
903209.15_PROBE1_NEIL1	NEIL1	3.97799	0.121		0.800448	0.289
NM_024863.1_PROBE1_TCEAL4	TCEAL4	2.22648	0.121		0.786641	0.294
NM_000675.2_PROBE1_ADORA2A	ADORA2A	4.35736	0.121		0.55975	0.31
NM_007266.1_PROBE1_XAB1	XAB1	2.26076	0.121		0.791176	0.318
NM_032276.1_PROBE1_DKFZp547E052	DKFZp547E052	3.50696	0.121		0.476017	0.323
NM_001451.1_PROBE1_FOXF1	FOXF1	6.16596	0.121		0.610882	0.36
NM_001545.1_PROBE1_ICT1	ICT1	2.82584	0.121		0.834438	0.37
AK001971_PROBE1_C9orf72	C9orf72	1.73594	0.121		0.639406	0.41
NM_014663.1_PROBE1_JMJD2A	JMJD2A	4.12529	0.121		0.468491	0.755
NM_007184.1_PROBE1_NISCH	NISCH	3.10094	0.121		0.482537	0.922
NM_002796.1_PROBE1_PSMB4	PSMB4	3.10511	0.121		0.253753	0.953
449936.11_PROBE1_C10orf33	C10orf33	3.17459	0.121		0.55065	0.988
NM_012219.1_PROBE1_MRAS	MRAS	4.23901	0.122		1.68039	0.143
1503626.8_PROBE1_FBXO18	FBXO18	1.87857	0.122		1.4818	0.151
NM_001283.1_PROBE1_AP1S1	AP1S1	3.85194	0.122		1.80939	0.187
NM_019558.1_PROBE1_HOXD8	HOXD8	2.21047	0.122		0.689644	0.203
5634219CB1_PROBE1_CRSP7	CRSP7	4.27378	0.122		1.2917	0.221
NM_003922.1_PROBE1_HERC1	HERC1	4.13841	0.122		0.487066	0.221
248148.1_PROBE1_WIG1	WIG1	6.69249	0.122		1.2273	0.223
NM_006843.1_PROBE1_SDS	SDS	2.48156	0.122		0.747643	0.257
D87454_PROBE1_KIAA0265	KIAA0265	3.4735	0.122		1.05422	0.266
NM_024043.1_PROBE1_MGC3101	MGC3101	4.21752	0.122		1.02321	0.276
2887718CB1_PROBE1_NPM1	NPM1	2.6242	0.122		0.677357	0.281
NM_006129.2_PROBE1_BMP1	BMP1	2.33022	0.122		0.79533	0.305
NM_002090.1_PROBE1_CXCL3	CXCL3	3.49075	0.122		0.500971	0.329
AL512761_PROBE1_LOC284361	LOC284361	2.56513	0.122		0.323705	0.342
2054712CB1_PROBE1_PPP1CA	PPP1CA	2.32915	0.122		0.747333	0.344
NM_002254.1_PROBE1_KIF3C	KIF3C	3.65131	0.122		0.575254	0.413
NM_006218.1_PROBE1_PIK3CA	PIK3CA	4.22982	0.122		0.401505	0.84
6903713CB1_PROBE1_ASB4	ASB4	2.16236	0.122		1.12851	0.865
NM_014244.1_PROBE1_ADAMTS2	ADAMTS2	2.82775	0.122		0.534422	0.873
BF208461_PROBE1_GSTM4	GSTM4	3.66427	0.122		0.625084	0.995
698901CB1_PROBE1_TIMM8A	TIMM8A	2.04813	0.123		0.817335	0.24
NM_016208.1_PROBE1_VPS28	VPS28	2.06435	0.123		0.683113	0.274
S55813_PROBE1_ID3	ID3	3.03284	0.123		0.763117	0.318
NM_005997.1_PROBE1_TCFL1	TCFL1	2.43679	0.123		0.790749	0.334
X76302_PROBE1_RY1	RY1	2.21522	0.123		0.704531	0.353
NM_002370.2_PROBE1_MAGOH	MAGOH	2.27202	0.123		0.81186	0.38
NM_001311.1_PROBE1_CRIP1	CRIP1	4.82013	0.123		0.917498	0.385
NM_001699.2_PROBE1_AXL	AXL	2.41982	0.123		0.268051	0.391
356180.1_PROBE1_CRNKL1	CRNKL1	1.86407	0.123		0.668746	0.446
U74324_PROBE1_RABIF	RABIF	2.79534	0.123		0.326158	0.727
602059CB1_PROBE1_SPHAR	SPHAR	2.62691	0.123		0.714297	0.931
NM_007040.1_PROBE1_HNRPUL1	HNRPUL1	3.40207	0.123		0.849982	0.942
NM_003618.2_PROBE1_MAP4K3	MAP4K3	5.87908	0.123		0.811373	0.952
NM_002271.1_PROBE1_RANBP5	RANBP5	2.30766	0.123		0.199748	0.978
247114.2_PROBE1_C6orf211	C6orf211	1.93015	0.123		0.152279	0.983
1500960.5_PROBE1_ST7	ST7	6.03249	0.124		1.78162	0.164
NM_000120.2_PROBE2_EPHX1	#VALUE!	6.83079	0.124		0.808071	0.171
NM_024067.1_PROBE1_C7orf26	C7orf26	4.18597	0.124		1.34436	0.217
AK025661_PROBE1_LIMS1	LIMS1	2.13881	0.124		1.1144	0.224
NM_003277.1_PROBE1_CLDN5	CLDN5	3.34051	0.124		0.384929	0.311
NM_002618.1_PROBE1_PEX13	PEX13	1.80304	0.124		0.749217	0.337
NM_006472.1_PROBE1_TXNIP	TXNIP	7.71026	0.124		1.30975	0.371
NM_024028.1_PROBE1_MGC3265	MGC3265	3.92864	0.124		0.544947	0.394
NM_006029.3_PROBE1_PNMA1	PNMA1	2.11897	0.124		0.517151	0.681
NM_012070.1_PROBE1_ATRN	ATRN	2.38829	0.124		0.388185	0.817
NM_016190.1_PROBE1_C1orf10	C1orf10	4.26762	0.124		0.661886	0.854
NM_012311.1_PROBE1_KIN	KIN	1.65133	0.124		0.281124	0.89
113803.1_PROBE1_PDE4B	PDE4B	2.5412	0.124		0.100185	0.948
3087724CB1_PROBE1_SEC23A	SEC23A	4.52093	0.125		0.963805	0.178
NM_003512.1_PROBE1_HIST1H2AC	HIST1H2AC	3.842	0.125		0.697268	0.185
NM_000414.1_PROBE1_HSD17B4	HSD17B4	3.92001	0.125		1.43901	0.188
5443527CB1_PROBE1_LOC51123	LOC51123	2.08768	0.125		0.617918	0.203
NM_022109.1_PROBE1_CDW92	CDW92	3.32323	0.125		1.102	0.216
1397984.2_PROBE1_SLC35B3	SLC35B3	5.26152	0.125		0.719927	0.217
1318176CB1_PROBE1_ARF5	ARF5	2.13347	0.125		0.863698	0.232
NM_033410.1_PROBE1_MGC13138	MGC13138	2.49946	0.125		0.269764	0.245
AB033084_PROBE1_GDA	GDA	8.07309	0.125		0.979231	0.247
NM_022098.1_PROBE1_LOC63929	LOC63929	2.47435	0.125		0.392956	0.268
NM_014312.1_PROBE1_VSIG2	VSIG2	8.24622	0.125		0.870368	0.276
AB007922_PROBE1_VPS13D	VPS13D	3.14557	0.125		0.322468	0.304
980685.1_PROBE1_FLJ14213	FLJ14213	6.37599	0.125		1.1099	0.365
NM_007121.1_PROBE1_NR1H2	NR1H2	2.8522	0.125		0.531578	0.403
NM_006585.1_PROBE1_CCT8	CCT8	2.56001	0.125		0.68433	0.438
NM_014959.1_PROBE1_CARD8	CARD8	2.07417	0.125		0.584509	0.763
NM_006853.1_PROBE1_KLK11	KLK11	7.55857	0.125		0.538234	0.782
AK025548_PROBE1_TLOC1	TLOC1	1.97578	0.125		0.151278	0.945
NM_002878.1_PROBE1_RAD51L3	RAD51L3	3.33898	0.125		0.15736	0.987
AL137488_PROBE1_DKFZp434N2030	DKFZp434N2030	5.49524	0.126		1.46603	0.17
U00952_PROBE1_PBXIP1	PBXIP1	9.37814	0.126		0.987949	0.193
NM_005748.1_PROBE1_YAF2	YAF2	1.21838	0.126		0.40789	0.198
NM_000194.1_PROBE1_HPRT1	HPRT1	1.81353	0.126		0.533819	0.212
NM_004560.1_PROBE1_ROR2	ROR2	4.27068	0.126		0.492252	0.212
1356647.1_PROBE1_CSNK1A1	CSNK1A1	1.76552	0.126		0.275446	0.258
BC007716_PROBE1_SUCLG2	SUCLG2	3.80268	0.126		1.38874	0.264
NM_021994.1_PROBE1_ZNF277	ZNF277	2.73273	0.126		1.23796	0.266
407711.3_PROBE1_TRIM3	TRIM3	2.89919	0.126		0.643807	0.282
903371.9_PROBE1_C21orf51	C21orf51	3.34448	0.126		0.295319	0.307
198895.9_PROBE1_LOC51204	LOC51204	0.789273	0.126		0.614008	0.309
NM_007103.1_PROBE1_NDUFV1	NDUFV1	2.58129	0.126		0.746381	0.319
1098109.37_PROBE1_MGC2752	MGC2752	3.59238	0.126		1.11987	0.913
NM_005917.1_PROBE1_MDH1	MDH1	2.07762	0.126		0.208699	0.952
NM_003467.1_PROBE1_CXCR4	CXCR4	5.206	0.127		1.10741	0.237
AF018034_PROBE1_ECE1	ECE1	1.55135	0.127		0.302373	0.26
2101110CB1_PROBE1_UBA2	UBA2	1.78764	0.127		0.640298	0.266
NM_001725.1_PROBE1_BPI	BPI	1.4752	0.127		0.401987	0.273
AB018289_PROBE1_KIAA0746	KIAA0746	4.79807	0.127		0.955395	0.275
NM_012189.1_PROBE1_CABYR	CABYR	3.0303	0.127		0.556932	0.275
1091658.1_PROBE1_HLA-DPA1	HLA-DPA1	3.35692	0.127		0.718495	0.334
NM_033015.1_PROBE1_FASTK	FASTK	1.27331	0.127		0.182648	0.335
NM_004068.2_PROBE1_AP2M1	AP2M1	3.07364	0.127		0.426157	0.378
NM_003384.1_PROBE1_VRK1	VRK1	1.6654	0.127		0.49468	0.444
1446771.1_PROBE1_PTPRF	PTPRF	1.47192	0.127		0.480437	0.78
1448119.2_PROBE1_DDX26	DDX26	2.01996	0.127		0.461307	0.812
NM_005000.2_PROBE1_NDUFA5	NDUFA5	2.23764	0.127		0.411162	0.826
NM_012205.1_PROBE1_HAAO	HAAO	1.2075	0.127		0.251891	0.855
NM_005675.2_PROBE1_DGCR6L	DGCR6L	3.18715	0.127		0.320818	0.921
344167.1_PROBE1_KPNA5	KPNA5	1.99776	0.127		0.372359	0.924
3563585CB1_PROBE1_ANXA7	ANXA7	2.06208	0.128		0.886421	0.157
AK002195_PROBE1_ARHGAP18	ARHGAP18	2.38242	0.128		1.50432	0.178
409006.1_PROBE1_MXD4	MXD4	2.05236	0.128		1.39677	0.204
NM_000917.1_PROBE1_P4HA1	P4HA1	4.2836	0.128		1.08743	0.215
AA425392_PROBE1_EDF1	EDF1	2.80826	0.128		0.639397	0.222
NM_006117.1_PROBE1_PECI	PECI	2.14169	0.128		0.701338	0.263
337677.1_PROBE1_MGC4504	MGC4504	5.6421	0.128		0.771122	0.266
NM_018662.1_PROBE1_DISC1	DISC1	2.76365	0.128		0.856875	0.303
NM_001684.1_PROBE1_ATP2B4	ATP2B4	4.02569	0.128		1.05458	0.31
NM_016946.1_PROBE1_F11R	F11R	5.11635	0.128		0.654752	0.347
NM_004545.1_PROBE1_NDUFB1	NDUFB1	2.23138	0.128		0.777811	0.357
NM_016242.1_PROBE1_EMCN	EMCN	2.10917	0.128		0.792057	0.724
NM_001746.1_PROBE1_CANX	CANX	1.8386	0.128		0.261277	0.856
AL133592_PROBE1_ZNF496	ZNF496	2.75212	0.128		0.264131	0.904
NM_002873.1_PROBE1_RAD17	RAD17	2.80805	0.128		0.400054	0.919
NM_024049.1_PROBE1_MGC5566	MGC5566	6.27089	0.128		1.18473	0.97
NM_004838.1_PROBE1_HOMER3	HOMER3	4.2213	0.129		1.94091	0.134
D85131_PROBE1_MAZ	MAZ	2.44283	0.129		0.385283	0.178
AB002374_PROBE1_KIAA0376	KIAA0376	1.2225	0.129		0.289189	0.212
NM_001642.1_PROBE1_APLP2	APLP2	3.31862	0.129		1.13638	0.257
NM_021184.1_PROBE1_C6orf47	C6orf47	2.78309	0.129		0.615294	0.257
NM_025256.1_PROBE1_BAT8	BAT8	2.10677	0.129		0.92335	0.259
NM_012308_PROBE1_FBXL11	FBXL11	2.91651	0.129		0.786351	0.294
NM_006624.1_PROBE1_ZMYND11	ZMYND11	3.61025	0.129		0.996361	0.295
337147.19_PROBE1_FLJ22709	FLJ22709	3.63331	0.129		0.6648	0.326
NM_030983.1_PROBE1_MAP4	MAP4	1.92997	0.129		0.328772	0.34
3357219CB1_PROBE1_RPS16	RPS16	1.86566	0.129		0.367553	0.347
NM_006807.1_PROBE1_CBX1	CBX1	4.15123	0.129		0.478632	0.354
3790383CB1_PROBE1_FLJ35725	FLJ35725	2.44989	0.129		0.412925	0.388
1449759.2_PROBE1_SLC16A5	SLC16A5	3.49859	0.129		0.453288	0.408
NM_024770.1_PROBE1_FLJ13984	FLJ13984	2.41808	0.129		0.380349	0.837
1453149.1_PROBE2_PSIP1	#VALUE!	1.27855	0.129		0.467773	0.839
NM_013330.2_PROBE1_NME7	NME7	2.36034	0.129		0.310449	0.9
NM_001114.1_PROBE1_ADCY7	ADCY7	5.31153	0.129		0.694088	0.922
NM_001851.1_PROBE1_COL9A1	COL9A1	3.46164	0.129		1.08437	0.952
NM_017852.1_PROBE1_NALP2	NALP2	2.36877	0.13		1.56376	0.184
NM_025262.1_PROBE1_LY6G5C	LY6G5C	3.85721	0.13		0.43795	0.189
NM_017572.1_PROBE1_MKNK2	MKNK2	4.76095	0.13		1.48446	0.207
NM_002950.1_PROBE1_RPN1	RPN1	3.70345	0.13		1.24771	0.224
NM_005652.1_PROBE1_TERF2	TERF2	3.49614	0.13		0.454294	0.253
NM_014773.1_PROBE1_KIAA0141	KIAA0141	2.59119	0.13		0.277488	0.272
NM_017845.1_PROBE1_COMMD8	COMMD8	2.25037	0.13		0.557438	0.305
NM_001512.1_PROBE1_GSTA4	GSTA4	2.42056	0.13		0.534148	0.348
NM_004426.1_PROBE1_PHC1	PHC1	2.56323	0.13		0.701228	0.362
2660420CB1_PROBE1_COX6C	COX6C	2.29749	0.13		0.8093	0.4
259116CB1_PROBE1_ACTL6A	ACTL6A	1.83079	0.13		0.363076	0.782
NM_032836.1_PROBE1_FLJ14768	FLJ14768	3.18146	0.13		0.382309	0.801
NM_000204.1_PROBE1_IF	IF	3.43551	0.131		1.48358	0.141
1454207.4_PROBE1_COX7A1	COX7A1	3.02599	0.131		1.68381	0.152
NM_003857.2_PROBE1_GALR2	GALR2	3.36171	0.131		1.63875	0.158
199115.1_PROBE1_C14orf168	C14orf168	1.54847	0.131		0.316264	0.172
NM_003263.1_PROBE1_TLR1	TLR1	5.64935	0.131		1.07456	0.196
NM_004628.1_PROBE1_XPC	XPC	2.24842	0.131		0.458685	0.221
NM_030777.1_PROBE1_SLC2A10	SLC2A10	3.13909	0.131		0.689923	0.253
1379858.1_PROBE1_ATP6V1G1	ATP6V1G1	2.69213	0.131		0.545574	0.272
1502671.13_PROBE2_MGC15523	#VALUE!	4.87167	0.131		1.29714	0.293
332112.3_PROBE1_FLJ14827	FLJ14827	2.09753	0.131		0.277814	0.298
253844.3_PROBE1_C10orf9	C10orf9	2.52177	0.131		0.338292	0.378
AF401222_PROBE1_D4ST1	D4ST1	2.58102	0.131		0.336806	0.384
333542.1_PROBE1_LOC92312	LOC92312	3.15514	0.131		0.705112	0.44
1501914.1_PROBE1_DYRK2	DYRK2	3.75566	0.131		0.322118	0.81
AB033023_PROBE1_YEATS2	YEATS2	3.37878	0.131		0.334191	0.826
1446642.1_PROBE1_CDAN1	CDAN1	2.43226	0.131		0.27484	0.938
NM_004683.2_PROBE1_RGN	RGN	2.98038	0.131		0.760493	0.981
NM_000282.1_PROBE1_PCCA	PCCA	4.9594	0.132		0.705826	0.247
NM_006527.1_PROBE1_SLBP	SLBP	1.07497	0.132		0.361371	0.307
NM_024333.1_PROBE1_FSD1	FSD1	3.19598	0.132		0.606291	0.314
NM_017658.1_PROBE1_BTBD5	BTBD5	3.19231	0.132		0.418451	0.336
AL137753_PROBE1_KIAA1033	KIAA1033	3.36819	0.132		0.343809	0.376
NM_020642.1_PROBE1_C11orf17	C11orf17	1.82909	0.132		0.56007	0.389
NM_023034.1_PROBE1_WHSC1L1	WHSC1L1	2.30213	0.132		0.989269	0.402
BI759599_PROBE1_HN1	HN1	2.61434	0.132		0.788959	0.404
NM_005370.2_PROBE1_RAB8A	RAB8A	1.40442	0.132		0.242755	0.686
NM_030899.1_PROBE1_ZNF323	ZNF323	4.79733	0.132		0.652072	0.765
AB033061_PROBE1_ARID1B	ARID1B	3.28059	0.132		0.414219	0.932
NM_020408.1_PROBE1_C6orf149	C6orf149	1.84483	0.132		0.273208	0.935
NM_021643.1_PROBE1_TRIB2	TRIB2	3.87558	0.132		0.397683	0.936
1454378.4_PROBE1_CD34	CD34	4.62787	0.133		0.651227	0.183
NM_005122.1_PROBE1_NR1I3	NR1I3	2.16534	0.133		0.932646	0.201
934534CB1_PROBE1_PEX19	PEX19	2.46916	0.133		0.496923	0.218
NM_018324.1_PROBE1_THEDC1	THEDC1	4.72859	0.133		0.948464	0.223
NM_001064.1_PROBE1_TKT	TKT	1.74939	0.133		0.350359	0.251
NM_025203.1_PROBE1_FLJ21945	FLJ21945	4.67851	0.133		0.673876	0.334
NM_005433.1_PROBE1_YES1	YES1	4.17723	0.133		0.748205	0.381
NM_012160.1_PROBE1_FBXL4	FBXL4	5.9849	0.133		0.445392	0.845
NM_007066.1_PROBE1_PKIG	PKIG	1.85985	0.133		0.322755	0.849
NM_014846.1_PROBE1_KIAA0196	KIAA0196	1.29661	0.133		0.276221	0.894
NM_005263.1_PROBE1_GFI1	GFI1	25.0193	0.133		0.793852	0.972
NM_000798.1_PROBE1_DRD5	DRD5	3.66081	0.134		1.93902	0.123
NM_004751.1_PROBE1_GCNT3	GCNT3	2.20031	0.134		1.9779	0.129
280560.6_PROBE2_MGC16733	#VALUE!	2.40511	0.134		0.292507	0.187
1661268CB1_PROBE1_FRG1	FRG1	2.51555	0.134		0.875711	0.212
D25274_PROBE1_RAC1	RAC1	2.37674	0.134		0.849267	0.231
1493540CB1_PROBE1_ALS2	ALS2	1.97912	0.134		0.815446	0.247
72478728CB1_PROBE1_LRFN3	LRFN3	1.48631	0.134		0.379795	0.254
NM_001927.1_PROBE1_DES	DES	1.69419	0.134		1.53863	0.259
NM_006915.1_PROBE1_RP2	RP2	5.7214	0.134		0.691815	0.262
402008.15_PROBE1_UBE1DC1	UBE1DC1	1.39455	0.134		0.272811	0.306
111501.1_PROBE1_BRE	BRE	2.16973	0.134		0.500875	0.318
L40391_PROBE1_TMP21	TMP21	2.79108	0.134		0.736925	0.491
D87445_PROBE1_KIAA0256	KIAA0256	2.29816	0.134		0.608339	0.721
NM_015043.1_PROBE1_KIAA0676	KIAA0676	3.6397	0.134		0.338509	0.89
NM_004674.1_PROBE1_ASH2L	ASH2L	1.78893	0.134		0.15732	0.942
AB011087_PROBE1_KIAA0515	KIAA0515	2.15722	0.134		0.195789	0.999
NM_000561.1_PROBE1_GSTM1	GSTM1	3.89483	0.135		1.15793	0.182
NM_015929.1_PROBE1_LIPT1	LIPT1	2.40958	0.135		1.24914	0.236
1330593CB1_PROBE1_DEK	DEK	1.87851	0.135		0.763286	0.238
AA868493_PROBE1_LTA4H	LTA4H	5.90635	0.135		0.958789	0.278
7484271CB1_PROBE1_LOXHD1	LOXHD1	3.4722	0.135		1.18566	0.282
NM_001315.1_PROBE1_MAPK14	MAPK14	2.43475	0.135		0.697367	0.282
NM_001126.1_PROBE1_ADSS	ADSS	2.68645	0.135		0.944059	0.288
NM_030914.1_PROBE1_C9orf74	C9orf74	4.76857	0.135		0.809737	0.297
NM_006281.1_PROBE1_STK3	STK3	6.02732	0.135		1.133	0.302
NM_016115.1_PROBE1_ASB3	ASB3	2.65923	0.135		0.445627	0.375
AI904973_PROBE1_FLJ20097	FLJ20097	2.2879	0.135		0.749829	0.422
NM_014167.1_PROBE1_HSPC128	HSPC128	3.62918	0.135		0.687946	0.518
NM_016480.1_PROBE1_PAIP2	PAIP2	1.45036	0.135		0.237742	0.782
NM_014961.1_PROBE1_RIPX	RIPX	6.78553	0.135		1.39194	0.869
NM_016237.1_PROBE1_ANAPC5	ANAPC5	2.46205	0.135		0.357811	0.894
AK026745_PROBE1_MDM1	MDM1	4.76395	0.136		1.33605	0.153
NM_002183.1_PROBE1_IL3RA	IL3RA	4.98833	0.136		1.1399	0.179
NM_031909.1_PROBE1_C1QTNF4	C1QTNF4	3.79881	0.136		0.804102	0.192
NM_014322.1_PROBE1_OPN3	OPN3	4.16028	0.136		1.12985	0.3
NM_024861.1_PROBE1_FLJ22671	FLJ22671	2.15629	0.136		0.674149	0.31
NM_006244.1_PROBE1_PPP2R5B	PPP2R5B	2.10234	0.136		0.402958	0.356
NM_005160.2_PROBE1_ADRBK2	ADRBK2	4.33423	0.136		0.695162	0.4
NM_005474.2_PROBE1_HDAC5	HDAC5	5.34527	0.136		0.629442	0.415
1452276.1_PROBE1_SLC12A4	SLC12A4	3.45727	0.136		0.554233	0.433
AF052117_PROBE1_CLCN4	CLCN4	2.64218	0.136		0.536168	0.78
3397777CB1_PROBE1_TRIM34	TRIM34	5.01901	0.136		0.435405	0.829
208994.1_PROBE1_PLEKHK1	PLEKHK1	4.03478	0.136		0.447478	0.846
NM_002082.1_PROBE1_GRK6	GRK6	2.04783	0.136		0.302563	0.874
NM_018559.1_PROBE1_KIAA1704	KIAA1704	2.02182	0.136		0.338588	0.881
AK001858_PROBE1_FLJ10996	FLJ10996	2.96228	0.137		1.46274	0.147
NM_015831.1_PROBE1_ACHE	ACHE	1.73939	0.137		1.26664	0.168
236406.5_PROBE1_ICF45	ICF45	2.17193	0.137		0.504323	0.211
NM_004937.1_PROBE1_CTNS	CTNS	1.49271	0.137		0.950812	0.216
6245277CB1_PROBE1_CALR3	CALR3	4.56467	0.137		0.648693	0.227
NM_024778.1_PROBE1_RNF127	RNF127	3.60381	0.137		0.822743	0.234
NM_005810.1_PROBE1_KLRG1	KLRG1	7.00093	0.137		0.867182	0.238
NM_014665.1_PROBE1_LRRC14	LRRC14	5.04619	0.137		1.86884	0.239
AF011466_PROBE1_EDG4	EDG4	3.14768	0.137		0.94417	0.239
NM_004337.1_PROBE1_C8orf1	C8orf1	3.23644	0.137		0.628224	0.253
AB020699_PROBE1_KIAA0892	KIAA0892	2.37873	0.137		0.615614	0.259
NM_005187.2_PROBE1_CBFA2T3	CBFA2T3	4.22935	0.137		0.5851	0.301
AB032979_PROBE1_CGI-09	CGI-09	1.72721	0.137		0.685379	0.314
NM_003403.2_PROBE1_YY1	YY1	2.44904	0.137		0.815289	0.317
NM_014676.1_PROBE1_PUM1	PUM1	1.54062	0.137		0.640356	0.33
NM_014878.1_PROBE1_KIAA0020	KIAA0020	2.14608	0.137		0.726322	0.336
NM_013360.1_PROBE1_ZNF222	ZNF222	2.64503	0.137		0.785285	0.343
334025.2_PROBE1_MMRN1	MMRN1	3.88449	0.137		0.717015	0.347
1553836CB1_PROBE1_ZNF512	ZNF512	2.46594	0.137		0.517625	0.349
NM_004401.1_PROBE1_DFFA	DFFA	2.54126	0.137		0.31525	0.427
NM_021177.1_PROBE1_LSM2	LSM2	1.45468	0.137		0.261927	0.74
NM_014008.1_PROBE1_CXorf37	CXorf37	4.93787	0.137		0.651857	0.743
NM_014753.1_PROBE1_BMS1L	BMS1L	1.96144	0.137		0.68867	0.782
1501691.1_PROBE1_CECR7	CECR7	5.16773	0.137		0.774856	0.854
NM_002626.1_PROBE1_PFKL	PFKL	2.09538	0.137		0.480662	0.972
349615.14_PROBE1_MGC11324	MGC11324	2.73166	0.138		1.77055	0.097
NM_006847.1_PROBE1_LILRB4	LILRB4	4.33683	0.138		1.80048	0.143
NM_019616.1_PROBE1_F7	F7	4.34136	0.138		2.19907	0.15
239564.1_PROBE1_RIN3	RIN3	2.66267	0.138		0.811858	0.213
NM_019020.1_PROBE1_TBC1D16	TBC1D16	3.17529	0.138		0.789158	0.219
NM_013402.3_PROBE1_FADS1	FADS1	2.17118	0.138		1.42242	0.231
NM_022465.1_PROBE1_ZNFN1A4	ZNFN1A4	2.29724	0.138		0.640017	0.256
NM_024755.1_PROBE1_FLJ13213	FLJ13213	1.58268	0.138		0.71884	0.258
331587.2_PROBE1_SYP	SYP	1.6083	0.138		0.499243	0.284
242157.7_PROBE1_JDP2	JDP2	4.47157	0.138		0.75026	0.298
NM_000318.1_PROBE1_PXMP3	PXMP3	3.86369	0.138		0.974668	0.299
000422CB1_PROBE1_CMAS	CMAS	1.61867	0.138		0.916923	0.32
332503.2_PROBE1_C9orf59	C9orf59	3.76897	0.138		0.562403	0.328
NM_033101.1_PROBE1_LGALS12	LGALS12	2.22457	0.138		0.381954	0.328
NM_004483.1_PROBE1_GCSH	GCSH	1.75054	0.138		0.4147	0.372
NM_005513.1_PROBE1_GTF2E1	GTF2E1	2.95401	0.138		0.319723	0.408
632664CB1_PROBE1_ITM2B	ITM2B	1.90762	0.138		0.445246	0.827
1378745CB1_PROBE1_ANXA2	ANXA2	1.55382	0.138		0.314608	0.841
NM_052950_PROBE1_WDFY2	WDFY2	2.42271	0.138		0.300628	0.855
NM_000957.1_PROBE1_PTGER3	PTGER3	2.03307	0.138		0.819331	0.878
NM_004555.1_PROBE1_NFATC3	NFATC3	1.91623	0.138		0.25994	0.922
NM_017634.1_PROBE1_KCTD9	KCTD9	1.68483	0.138		0.251255	0.922
NM_025057.1_PROBE1_C14orf45	C14orf45	1.73148	0.138		0.426113	0.982
NM_020843_PROBE1_ZNF291	ZNF291	3.15951	0.138		0.325253	0.985
NM_032874.1_PROBE1_KIAA1984	KIAA1984	2.11582	0.139		1.24489	0.187
1449819.5_PROBE1_SLC38A1	SLC38A1	1.78809	0.139		0.862301	0.342
NM_013435.1_PROBE1_RAX	RAX	3.47533	0.139		0.692961	0.343
NM_024038.1_PROBE1_MGC2803	MGC2803	2.1016	0.139		0.714111	0.395
NM_016311.1_PROBE1_ATPIF1	ATPIF1	2.69169	0.139		0.715016	0.422
NM_012448.1_PROBE1_STAT5B	STAT5B	3.28345	0.139		0.24037	0.843
NM_030912.1_PROBE1_TRIM8	TRIM8	2.54621	0.139		0.371486	0.859
AB002331_PROBE1_DATF1	DATF1	2.51241	0.139		0.300103	0.933
NM_000752.1_PROBE1_LTB4R	LTB4R	4.44927	0.14		1.31257	0.17
NM_006576.1_PROBE1_AVIL	AVIL	5.24929	0.14		1.24002	0.189
AB011542_PROBE1_EGFL5	EGFL5	2.84437	0.14		0.674465	0.195
354162CB1_PROBE1_VEGFB	VEGFB	3.92891	0.14		0.41698	0.207
NM_001190.1_PROBE1_BCAT2	BCAT2	3.40645	0.14		1.00981	0.239
NM_005468.1_PROBE1_NAALADL1	NAALADL1	3.1858	0.14		1.21767	0.251
NM_006002.1_PROBE1_UCHL3	UCHL3	1.53027	0.14		0.355887	0.274
981494CB1_PROBE1_RPA4	RPA4	3.42355	0.14		0.691351	0.295
NM_002130.1_PROBE1_HMGCS1	HMGCS1	4.30061	0.14		0.846952	0.32
NM_005271.1_PROBE1_GLUD1	GLUD1	1.42378	0.14		0.46985	0.703
NM_032547.1_PROBE1_SCOC	SCOC	2.14988	0.14		0.315591	0.916
NM_022762.1_PROBE1_FLJ22318	FLJ22318	2.51438	0.14		0.348646	0.969
NM_002014.1_PROBE1_FKBP4	FKBP4	2.89593	0.14		0.173396	0.998
NM_024052.1_PROBE1_C17orf39	C17orf39	4.55442	0.141		0.802879	0.169
3242317CB1_PROBE1_IL1RAPL1	IL1RAPL1	1.66596	0.141		0.878584	0.204
1453618.8_PROBE1_MARVELD1	MARVELD1	1.67981	0.141		0.924674	0.212
NM_021807.1_PROBE1_SEC8L1	SEC8L1	3.53433	0.141		0.827388	0.219
NM_005380.1_PROBE1_NBL1	NBL1	2.71191	0.141		1.50456	0.227
2744619CB1_PROBE1_BECN1	BECN1	2.0188	0.141		0.665896	0.251
NM_014275.1_PROBE1_MGAT4B	MGAT4B	3.35852	0.141		0.796423	0.259
U64791_PROBE1_GLG1	GLG1	1.7768	0.141		0.550856	0.259
NM_031433.1_PROBE1_MFRP	MFRP	1.03762	0.141		0.25582	0.29
NM_015367.1_PROBE1_BCL2L13	BCL2L13	2.73294	0.141		1.35014	0.311
NM_005767.1_PROBE1_P2RY5	P2RY5	5	0.141		0.619089	0.358
480653.8_PROBE1_NIPSNAP3A	NIPSNAP3A	1.8133	0.141		0.573172	0.365
1502417.15_PROBE1_TKT	TKT	2.89459	0.141		0.728711	0.366
NM_024586.1_PROBE1_OSBPL9	OSBPL9	3.42257	0.141		0.71085	0.389
NM_016167.2_PROBE1_NOL7	NOL7	2.52862	0.141		0.533476	0.422
4832672CB1_PROBE1_H3F3A	H3F3A	2.44409	0.141		0.755393	0.503
898817.1_PROBE1_SLU7	SLU7	1.84342	0.141		0.267438	0.77
NM_002525.1_PROBE1_NRD1	NRD1	1.43202	0.141		0.209622	0.793
AL050091_PROBE1_GRINL1A	GRINL1A	2.39721	0.141		0.241484	0.824
198318.1_PROBE1_SSA2	SSA2	2.19324	0.141		0.434485	0.828
NM_006806.1_PROBE1_BTG3	BTG3	1.87452	0.141		0.27501	0.856
AB037855_PROBE1_KIAA1434	KIAA1434	2.34866	0.141		0.304104	0.912
NM_004554.1_PROBE1_NFATC4	NFATC4	4.92949	0.142		1.22308	0.214
5560161CB1_PROBE1_RHPN1	RHPN1	3.22121	0.142		0.80146	0.214
NM_032023.1_PROBE1_RASSF4	RASSF4	3.64887	0.142		1.02347	0.225
NM_006801.1_PROBE1_KDELR1	KDELR1	1.76183	0.142		1.06728	0.228
AB040956_PROBE1_PHF12	PHF12	3.74459	0.142		0.545851	0.24
NM_012083_PROBE1_FRAT2	FRAT2	2.37219	0.142		0.638084	0.244
411413CB1_PROBE1_CTSK	CTSK	3.05216	0.142		0.854873	0.253
399662.1_PROBE1_MCCC2	MCCC2	2.50334	0.142		0.574857	0.264
1698965CB1_PROBE1_ZNF480	ZNF480	3.11759	0.142		0.910693	0.338
AL049246_PROBE1_FLJ10618	FLJ10618	3.25548	0.142		0.500658	0.373
BE744041_PROBE1_MOCS1	MOCS1	2.68085	0.142		0.231408	0.374
NM_031314.1_PROBE1_HNRPC	HNRPC	1.15751	0.142		0.195897	0.743
AB028945_PROBE1_SHANK2	SHANK2	1.97602	0.142		0.712514	0.797
AL137326_PROBE1_FLJ37478	FLJ37478	5.82375	0.142		0.539848	0.818
NM_006289.1_PROBE1_TLN1	TLN1	4.03871	0.142		0.395043	0.896
NM_016011.1_PROBE1_CGI-63	CGI-63	2.40975	0.142		0.324754	0.9
NM_025268.1_PROBE1_MGC4659	MGC4659	3.9532	0.143		2.02686	0.108
NM_006084.1_PROBE1_ISGF3G	ISGF3G	4.66649	0.143		1.302	0.22
NM_003627.1_PROBE1_SLC43A1	SLC43A1	3.73166	0.143		0.527699	0.22
NM_006880.1_PROBE1_MDM2	MDM2	4.22287	0.143		0.783229	0.224
NM_017789.1_PROBE1_SEMA4C	SEMA4C	3.43474	0.143		1.65847	0.24
441297.4_PROBE1_FLJ10560	FLJ10560	1.7998	0.143		0.574416	0.253
2581925CB1_PROBE1_CFDP1	CFDP1	2.13753	0.143		0.591659	0.26
5138521CB1_PROBE1_TRAPPC1	TRAPPC1	2.45005	0.143		0.550049	0.27
NM_015702.1_PROBE1_C2orf25	C2orf25	0.610428	0.143		0.143767	0.273
1135404.56_PROBE1_EIF4B	EIF4B	1.80596	0.143		0.273706	0.275
BM006824_PROBE1_DRAP1	DRAP1	2.50605	0.143		0.845907	0.286
AB013452_PROBE1_ATP8A1	ATP8A1	7.19961	0.143		1.47346	0.29
AK001511_PROBE1_NSFL1C	NSFL1C	1.78397	0.143		0.931762	0.302
NM_006135.1_PROBE1_CAPZA1	CAPZA1	1.46156	0.143		0.208873	0.321
NM_000356.1_PROBE1_TCOF1	TCOF1	1.4375	0.143		0.585736	0.417
NM_016403.1_PROBE1_HSPC148	HSPC148	0.98103	0.143		0.492253	0.432
234824.4_PROBE1_MFHAS1	MFHAS1	2.40138	0.143		0.790252	0.464
AL157477_PROBE1_TMEM32	TMEM32	3.40813	0.143		0.390607	0.812
NM_006284.1_PROBE1_TAF10	TAF10	2.07883	0.143		0.384275	0.837
NM_015700.1_PROBE1_HIRIP5	HIRIP5	3.06986	0.143		0.295913	0.877
NM_013306.1_PROBE1_SNX15	SNX15	3.67887	0.143		0.252253	0.879
NM_001110.1_PROBE1_ADAM10	ADAM10	2.79448	0.143		0.582719	0.898
NM_006311.1_PROBE1_NCOR1	NCOR1	1.70113	0.143		0.155865	0.936
AA682448_PROBE1_FYN	FYN	2.88407	0.143		0.290488	0.938
NM_003605.2_PROBE1_OGT	OGT	2.55279	0.143		0.500965	0.956
3750718CB1_PROBE1_AES	AES	1.69152	0.144		0.553441	0.206
NM_003579.1_PROBE1_RAD54L	RAD54L	0.9846	0.144		0.560331	0.238
NM_014384.1_PROBE1_ACAD8	ACAD8	1.6565	0.144		0.64355	0.246
AB002319_PROBE1_ZFYVE26	ZFYVE26	2.50911	0.144		0.730711	0.252
NM_018441.1_PROBE1_PECR	PECR	3.16543	0.144		1.2845	0.258
369024.5_PROBE1_MLLT6	MLLT6	1.80086	0.144		0.460428	0.264
2135776CB1_PROBE1_TDE2	TDE2	2.57103	0.144		0.800081	0.267
NM_006526.1_PROBE1_ZNF217	ZNF217	4.08418	0.144		0.651996	0.301
NM_032793.1_PROBE1_FLJ14490	FLJ14490	1.66707	0.144		0.293843	0.335
AF090094_PROBE1_FLJ14668	FLJ14668	2.54018	0.144		0.465801	0.339
NM_012257.1_PROBE1_HBP1	HBP1	2.35406	0.144		0.671676	0.348
353113.11_PROBE1_LOC113386	LOC113386	2.85256	0.144		0.683151	0.401
1629016CB1_PROBE1_FLJ22833	FLJ22833	1.9341	0.144		0.645865	0.74
2992366CB1_PROBE1_CFL1	CFL1	1.759	0.144		0.496956	0.745
BAA89664_PROBE1_FLJ25476	FLJ25476	3.05934	0.144		0.321557	0.803
BC009239_PROBE1_LRSAM1	LRSAM1	3.21916	0.144		0.384295	0.89
NM_032353.1_PROBE1_MGC10540	MGC10540	1.66801	0.144		0.158864	0.947
NM_032317.1_PROBE1_WBSCR18	WBSCR18	2.23608	0.144		0.140257	0.947
AB037762_PROBE1_MYEF2	MYEF2	3.40129	0.145		1.07748	0.157
NM_005194.1_PROBE1_CEBPB	CEBPB	4.80778	0.145		1.55221	0.166
NM_004794.1_PROBE1_RAB33A	RAB33A	6.87639	0.145		1.25303	0.195
NM_018935.2_PROBE1_PCDHB15	PCDHB15	3.63794	0.145		0.944192	0.202
NM_001670.1_PROBE1_ARVCF	ARVCF	2.92335	0.145		0.390341	0.207
NM_000437.2_PROBE1_PAFAH2	PAFAH2	2.87342	0.145		0.806049	0.225
NM_006170.1_PROBE1_NOL1	NOL1	1.21122	0.145		1.14113	0.241
1139395.18_PROBE1_DTX2	DTX2	1.51388	0.145		1.05291	0.249
122693.2_PROBE1_GRPEL2	GRPEL2	1.9456	0.145		0.931956	0.271
NM_003416.1_PROBE1_ZNF7	ZNF7	2.26931	0.145		0.455867	0.273
NM_032901.1_PROBE1_MGC14288	MGC14288	2.67061	0.145		1.05584	0.276
NM_033535_PROBE1_FBXL5	FBXL5	4.03308	0.145		0.950896	0.299
NM_002646.2_PROBE1_PIK3C2B	PIK3C2B	3.90889	0.145		1.18806	0.301
NM_021575.1_PROBE1_AP2S1	AP2S1	1.69984	0.145		0.333263	0.321
NM_004419.2_PROBE1_DUSP5	DUSP5	2.63413	0.145		0.789454	0.362
NM_018454.2_PROBE1_NUSAP1	NUSAP1	3.49662	0.145		0.764993	0.397
AA477659_PROBE1_SCAMP2	SCAMP2	1.95021	0.145		0.385788	0.79
2634120CB1_PROBE1_MGC13024	MGC13024	3.46737	0.145		0.844324	0.837
NM_018327.1_PROBE1_C20orf38	C20orf38	2.03267	0.145		0.71949	0.856
NM_024023.1_PROBE1_UNKL	UNKL	1.3201	0.145		0.235895	0.864
NM_014908.1_PROBE1_TMEM15	TMEM15	2.56075	0.145		0.25423	0.954
NM_001447.1_PROBE1_FAT2	FAT2	3.53261	0.145		0.610869	0.96
NM_018233.1_PROBE1_FLJ10826	FLJ10826	3.42437	0.146		1.34824	0.17
NM_012145.1_PROBE1_DTYMK	DTYMK	0.651293	0.146		0.299582	0.198
NM_024859.1_PROBE1_FLJ21687	FLJ21687	1.78357	0.146		0.530805	0.199
NM_004622.1_PROBE1_TSN	TSN	1.57293	0.146		0.471273	0.205
245065.1_PROBE1_CYP4V2	CYP4V2	4.23699	0.146		1.03921	0.211
NM_003035.1_PROBE1_SIL	SIL	1.02455	0.146		0.499428	0.214
NM_016489.2_PROBE1_NT5C3	NT5C3	1.57668	0.146		0.396967	0.229
71140421CB1_PROBE1_TFPT	TFPT	1.26431	0.146		0.42659	0.238
NM_004326.1_PROBE1_BCL9	BCL9	1.60199	0.146		0.575726	0.239
NM_014949.1_PROBE1_KIAA0907	KIAA0907	1.54018	0.146		0.816779	0.246
NM_033133.1_PROBE1_CNP	CNP	1.61496	0.146		0.359078	0.27
NM_004822.1_PROBE1_NTN1	NTN1	4.3742	0.146		0.84735	0.285
1226026CB1_PROBE1_LAPTM4A	LAPTM4A	2.28099	0.146		0.950935	0.344
NM_017787.1_PROBE1_C10orf26	C10orf26	2.47945	0.146		0.753419	0.379
1989493CB1_PROBE1_PPP2CB	PPP2CB	1.94546	0.146		0.360332	0.45
NM_018650.1_PROBE1_MARK1	MARK1	2.49243	0.146		0.624428	0.75
242278.1_PROBE1_ZNF503	ZNF503	2.37613	0.146		0.519748	0.806
233245.2_PROBE1_SEC15L2	SEC15L2	4.06164	0.146		0.615042	0.825
2138834CB1_PROBE1_NDUFA10	NDUFA10	2.45867	0.146		0.409778	0.867
NM_006401.1_PROBE1_ANP32B	ANP32B	1.8333	0.146		0.570946	0.882
NM_014792.1_PROBE1_KIAA0125	KIAA0125	2.06608	0.146		0.783808	0.904
AF224492_PROBE1_PLSCR1	PLSCR1	1.93563	0.146		0.194522	0.954
AF161423_PROBE1_COMMD10	COMMD10	1.83444	0.146		0.208758	0.973
3815272CB1_PROBE1_C14orf35	C14orf35	1.86569	0.146		0.168039	0.988
1399493.3_PROBE2_ATF6	#VALUE!	2.84641	0.147		0.589838	0.164
NM_006639.1_PROBE1_CYSLTR1	CYSLTR1	7.41744	0.147		1.08697	0.193
NM_000212.1_PROBE1_ITGB3	ITGB3	3.39445	0.147		0.468455	0.234
NM_001133.1_PROBE1_AFM	AFM	4.70874	0.147		1.14153	0.237
NM_006509.1_PROBE1_RELB	RELB	5.46095	0.147		0.509167	0.253
AL080111_PROBE1_NEK7	NEK7	1.5624	0.147		1.06674	0.269
NM_022168.1_PROBE1_IFIH1	IFIH1	4.14337	0.147		0.794593	0.285
NM_001638.1_PROBE1_APOF	APOF	2.97881	0.147		0.623926	0.286
236152.1_PROBE1_NEDD1	NEDD1	2.00341	0.147		0.493572	0.301
AL162039_PROBE1_MOBKL1A	MOBKL1A	1.87597	0.147		0.467533	0.361
NM_002084.2_PROBE1_GPX3	GPX3	3.74817	0.147		0.706897	0.364
BC013980_PROBE1_BOP1	BOP1	1.48819	0.147		0.409677	0.47
977035.36_PROBE1_NCOR1	NCOR1	1.8572	0.147		0.569708	0.834
202347.1_PROBE1_RAB22A	RAB22A	2.06442	0.147		0.296826	0.854
4017526CB1_PROBE1_SLC6A7	SLC6A7	1.89994	0.147		0.5609	0.882
322677.1_PROBE1_PFN4	PFN4	2.79051	0.147		0.57976	0.926
NM_001273.1_PROBE1_CHD4	CHD4	2.08247	0.147		0.234533	0.938
AB037730_PROBE1_KLHL13	KLHL13	4.21582	0.147		0.259251	0.958
NM_016936.1_PROBE1_UBN1	UBN1	1.98256	0.147		0.306674	0.983
NM_004604.1_PROBE1_STX4A	STX4A	1.5329	0.147		0.15125	0.989
NM_014693.1_PROBE1_ECE2	ECE2	12.9594	0.147		0.754153	0.996
NM_014520.1_PROBE1_MYBBP1A	MYBBP1A	3.71701	0.147		0.479212	0.999
AB002321_PROBE1_KIAA0323	KIAA0323	4.30281	0.148		1.90983	0.148
NM_020963.1_PROBE1_MOV10	MOV10	3.03372	0.148		0.840334	0.195
NM_004529.1_PROBE1_MLLT3	MLLT3	3.90295	0.148		0.808508	0.215
1507250.1_PROBE1_GARS	GARS	3.26465	0.148		1.06527	0.246
1453035.9_PROBE1_SH3GLB2	SH3GLB2	1.88681	0.148		0.632343	0.247
NM_005814.1_PROBE1_GPA33	GPA33	1.50206	0.148		0.319606	0.252
1137274.1_PROBE1_ACTN2	ACTN2	2.02408	0.148		1.00692	0.258
2694543CB1_PROBE1_KIAA1754	KIAA1754	3.77405	0.148		0.972196	0.267
NM_024929.1_PROBE1_C6orf59	C6orf59	2.596	0.148		0.469106	0.273
AB011090_PROBE1_MGA	MGA	3.54949	0.148		0.624552	0.306
2242893CB1_PROBE1_PHF1	PHF1	1.66193	0.148		0.422471	0.358
NM_004656.1_PROBE1_BAP1	BAP1	1.65326	0.148		0.177044	0.375
NM_004130.1_PROBE1_GYG	GYG	2.29195	0.148		0.346391	0.855
AB033050_PROBE1_RAI17	RAI17	2.4613	0.149		1.85115	0.11
M68874_PROBE1_PLA2G4A	PLA2G4A	4.17722	0.149		1.68055	0.187
NM_003199.1_PROBE1_TCF4	TCF4	3.46768	0.149		1.45828	0.199
NM_021131.1_PROBE1_PPP2R4	PPP2R4	4.08097	0.149		2.79331	0.213
NM_017415.1_PROBE1_KLHL3	KLHL3	3.28237	0.149		0.715739	0.226
1846986CB1_PROBE1_PTGER1	PTGER1	3.95732	0.149		0.832693	0.24
NM_005190.2_PROBE1_CCNC	CCNC	3.19926	0.149		0.995296	0.26
NM_002660.1_PROBE1_PLCG1	PLCG1	2.94472	0.149		0.977353	0.26
NM_002402.1_PROBE1_MEST	MEST	2.87513	0.149		0.870474	0.289
NM_000401.1_PROBE1_EXT2	EXT2	1.98473	0.149		0.734324	0.303
NM_004152.1_PROBE1_OAZ1	OAZ1	2.58279	0.149		0.65565	0.326
1849327CB1_PROBE1_HAX1	HAX1	0.798323	0.149		0.423721	0.351
NM_018486.1_PROBE1_HDAC8	HDAC8	3.19713	0.149		0.541141	0.36
NM_002637.1_PROBE1_PHKA1	PHKA1	2.12242	0.149		0.233096	0.886
NM_017723.1_PROBE1_FLJ20245	FLJ20245	2.23403	0.149		0.352767	0.894
AB011173_PROBE1_AOF2	AOF2	3.09323	0.149		0.359981	0.927
NM_052996_PROBE1_PRDM7	PRDM7	4.58202	0.149		0.277599	0.989
NM_000080.1_PROBE1_CHRNE	CHRNE	4.29163	0.15		1.56996	0.129
NM_000270.1_PROBE1_NP	NP	2.27182	0.15		1.60639	0.158
NM_014782.1_PROBE1_ARMCX2	ARMCX2	3.01125	0.15		1.76044	0.168
5391816CB1_PROBE1_LOC134147	LOC134147	4.03539	0.15		1.84891	0.184
NM_024537.1_PROBE1_FLJ12118	FLJ12118	1.59885	0.15		0.854834	0.211
NM_002802.1_PROBE1_PSMC1	PSMC1	1.77946	0.15		0.514658	0.229
AK000162_PROBE1_ACAS2	ACAS2	4.29559	0.15		0.448901	0.237
NM_003587.2_PROBE1_DHX16	DHX16	2.45749	0.15		0.456836	0.246
BC009269_PROBE1_DHRSX	DHRSX	1.65126	0.15		0.378834	0.276
254032.1_PROBE1_DKFZP586A0522	DKFZP586A0522	4.00469	0.15		0.601907	0.282
NM_006428.1_PROBE1_MRPL28	MRPL28	1.83485	0.15		0.628727	0.357
NM_006765.1_PROBE1_TUSC3	TUSC3	1.3687	0.15		0.485138	0.447
NM_015057.1_PROBE1_MYCBP2	MYCBP2	3.03053	0.15		0.361309	0.458
NM_018230.1_PROBE1_NUP133	NUP133	2.91311	0.15		0.243046	0.496
236336.13_PROBE1_PTGES2	PTGES2	2.23173	0.15		0.383072	0.829
3964476CB1_PROBE1_LSM8	LSM8	2.06609	0.15		0.402575	0.835
3993708CB1_PROBE1_TMSB10	TMSB10	2.26475	0.15		0.293983	0.89
NM_004255.1_PROBE1_COX5A	COX5A	1.66766	0.15		0.209602	0.918
NM_032120.1_PROBE1_DKFZP564O0523	DKFZP564O0523	2.35402	0.15		0.413707	0.935
2472867CB1_PROBE1_C15orf15	C15orf15	1.80231	0.151		0.491939	0.157
NM_004776.2_PROBE1_B4GALT5	B4GALT5	2.49174	0.151		1.0734	0.176
1294852CB1_PROBE1_ULBP3	ULBP3	2.48631	0.151		1.33587	0.179
NM_004987.2_PROBE1_LIMS1	LIMS1	3.36976	0.151		1.15268	0.187
NM_001143.1_PROBE1_AMELY	AMELY	2.03331	0.151		0.536662	0.194
NM_006034.1_PROBE1_TP53I11	TP53I11	2.74294	0.151		0.950217	0.197
235106.9_PROBE1_STAP2	STAP2	4.73577	0.151		1.48484	0.206
NM_003325.2_PROBE1_HIRA	HIRA	4.32623	0.151		0.889163	0.209
NM_003319.1_PROBE1_TTN	TTN	3.23207	0.151		0.836129	0.217
NM_032515.2_PROBE1_BOK	BOK	2.11828	0.151		0.54861	0.236
1383024.1_PROBE1_CD207	CD207	1.10916	0.151		0.390886	0.248
BC012398_PROBE1_MKRN1	MKRN1	1.89303	0.151		0.378903	0.254
NM_017569.1_PROBE1_FAM48A	FAM48A	3.56214	0.151		0.991436	0.298
913244CB1_PROBE1_TFF2	TFF2	1.30091	0.151		0.857319	0.312
NM_017914.1_PROBE1_C19orf24	C19orf24	2.19806	0.151		0.470613	0.375
2599270CB1_PROBE1_RPL36AL	RPL36AL	2.05162	0.151		0.565955	0.381
NM_003795.1_PROBE1_SNX3	SNX3	2.68015	0.151		0.665419	0.481
NM_005804.1_PROBE1_DDX39	DDX39	2.46139	0.151		0.819959	0.839
NM_019852.1_PROBE1_METTL3	METTL3	1.27134	0.151		0.114849	0.846
1725276CB1_PROBE1_UVRAG	UVRAG	0.721927	0.151		0.237811	0.853
204928.1_PROBE1_GEMIN6	GEMIN6	1.39821	0.151		0.296432	0.859
NM_019895.1_PROBE1_C3orf4	C3orf4	2.71197	0.151		0.288178	0.935
NM_018171.1_PROBE1_DIP13B	DIP13B	2.96099	0.151		0.06384	0.946
AF000994_PROBE1_UTY	UTY	4.00617	0.152		1.64129	0.192
NM_018287.1_PROBE1_ARHGAP12	ARHGAP12	3.95804	0.152		0.898349	0.209
NM_000153.1_PROBE1_GALC	GALC	2.35389	0.152		0.401641	0.245
1503654.5_PROBE1_C21orf57	C21orf57	1.68974	0.152		0.576575	0.252
NM_014048.1_PROBE1_MKL2	MKL2	3.43409	0.152		0.884882	0.27
NM_033318.1_PROBE1_LOC91689	LOC91689	0.881244	0.152		0.290012	0.282
NM_014390.1_PROBE1_SND1	SND1	1.99654	0.152		1.54023	0.321
NM_001302.1_PROBE1_CORT	CORT	1.83963	0.152		0.305712	0.33
NM_019070.1_PROBE1_DDX49	DDX49	1.88767	0.152		0.487125	0.477
NM_007195.1_PROBE1_POLI	POLI	3.84254	0.152		0.434189	0.915
NM_017671.1_PROBE1_C20orf42	C20orf42	4.22648	0.153		2.4992	0.086
NM_021778.1_PROBE1_ADAM28	ADAM28	2.12835	0.153		1.67363	0.121
NM_033226.1_PROBE1_ABCC12	ABCC12	2.34014	0.153		1.3033	0.164
NM_032827.1_PROBE1_ATOH8	ATOH8	2.07982	0.153		0.64513	0.235
AK021716_PROBE1_FAM11B	FAM11B	2.26032	0.153		0.440699	0.235
NM_005096.1_PROBE1_ZNF261	ZNF261	1.92018	0.153		0.599637	0.246
NM_017984.1_PROBE1_ZCWPW1	ZCWPW1	3.51926	0.153		1.13633	0.294
BAA86519_PROBE1_FLJ21924	FLJ21924	2.22325	0.153		0.691668	0.306
NM_018560.2_PROBE1_WWOX	WWOX	3.00658	0.153		0.552702	0.318
AF300796_PROBE1_CSE-C	CSE-C	3.55096	0.153		1.11335	0.328
1511241.2_PROBE1_MAPRE1	MAPRE1	1.90196	0.153		0.67702	0.34
NM_000147.1_PROBE1_FUCA1	FUCA1	5.78285	0.153		0.966101	0.341
NM_014646.1_PROBE1_LPIN2	LPIN2	1.84317	0.153		0.618183	0.43
NM_005493.1_PROBE1_RANBP9	RANBP9	3.04812	0.153		0.595366	0.475
NM_031991.1_PROBE1_PTBP1	PTBP1	2.76	0.153		0.348423	0.856
AL136732_PROBE1_DKFZp434I1610	DKFZp434I1610	1.31612	0.153		0.482607	0.958
D29810_PROBE1_DCBLD2	DCBLD2	3.46693	0.154		0.96479	0.174
AB013897_PROBE1_HKR1	HKR1	3.24571	0.154		1.7325	0.195
3220944CB1_PROBE1_CGI-115	CGI-115	2.1838	0.154		1.3538	0.206
NM_024803.1_PROBE1_TUBAL3	TUBAL3	1.6788	0.154		0.467098	0.21
000136CB1_PROBE1_MRPS33	MRPS33	1.07132	0.154		0.694666	0.214
NM_015960.1_PROBE1_CUTC	CUTC	1.88724	0.154		0.650754	0.215
NM_024086.1_PROBE1_MGC3329	MGC3329	2.84115	0.154		0.505581	0.23
NM_032333.1_PROBE1_C10orf58	C10orf58	2.23583	0.154		1.52468	0.234
1090155.20_PROBE1_CPT1C	CPT1C	5.67909	0.154		1.85681	0.238
AB033087_PROBE1_TLE4	TLE4	2.81296	0.154		0.426076	0.336
BC008861_PROBE1_ATP6V0D1	ATP6V0D1	1.35543	0.154		0.75953	0.35
NM_002568.1_PROBE1_PABPC1	PABPC1	1.28258	0.154		0.734577	0.378
NM_007331.1_PROBE1_WHSC1	WHSC1	2.21966	0.154		0.628413	0.417
1445840.1_PROBE1_MGC10850	MGC10850	3.83428	0.154		0.37429	0.762
NM_032338.1_PROBE1_MGC14817	MGC14817	2.99084	0.154		0.502143	0.822
NM_014503.1_PROBE1_DRIM	DRIM	1.53302	0.154		0.342165	0.864
NM_018340.1_PROBE1_FLJ11151	FLJ11151	2.14514	0.154		0.253316	0.884
NM_001419.1_PROBE1_ELAVL1	ELAVL1	2.45131	0.154		0.34842	0.89
1330228.4_PROBE1_RPS9	RPS9	0.73965	0.154		0.147143	0.958
NM_003095.1_PROBE1_SNRPF	SNRPF	1.6908	0.155		0.259606	0.165
NM_020886_PROBE1_USP28	USP28	3.45679	0.155		0.595162	0.177
8604247CB1_PROBE1_SPAG4	SPAG4	2.43251	0.155		1.13239	0.189
BC010922_PROBE1_HHLA3	HHLA3	3.8621	0.155		1.97099	0.195
NM_024584.1_PROBE1_FLJ13646	FLJ13646	3.7314	0.155		1.23238	0.201
AF362910_PROBE1_PPP1R16B	PPP1R16B	1.80893	0.155		0.346801	0.23
NM_001165.2_PROBE1_BIRC3	BIRC3	6.02732	0.155		1.30078	0.231
NM_002947.1_PROBE1_RPA3	RPA3	2.46762	0.155		0.863111	0.235
NM_021729.2_PROBE1_VPS11	VPS11	1.74395	0.155		0.694107	0.243
NM_018412.2_PROBE1_ST7	ST7	1.58594	0.155		0.347842	0.268
NM_002729.1_PROBE1_HHEX	HHEX	3.36321	0.155		1.14035	0.273
NM_025106.1_PROBE1_SSB1	SSB1	3.31119	0.155		0.905275	0.301
NM_001880.1_PROBE1_ATF2	ATF2	2.9446	0.155		0.581498	0.304
1449883.15_PROBE1_UTRN	UTRN	2.67206	0.155		0.469605	0.326
NM_016488.1_PROBE1_PPHLN1	PPHLN1	2.50967	0.155		0.817458	0.342
NM_016310.2_PROBE1_POLR3K	POLR3K	1.50782	0.155		0.81034	0.407
1500348.2_PROBE1_RAB2	RAB2	0.982102	0.155		0.700919	0.418
NM_002828.1_PROBE1_PTPN2	PTPN2	0.948889	0.155		0.478844	0.442
NM_033033.2_PROBE1_KRTHB2	KRTHB2	3.98436	0.155		0.425808	0.463
NM_022907_PROBE1_TRIM52	TRIM52	3.3012	0.155		0.291271	0.839
240154.9_PROBE1_UGCGL1	UGCGL1	2.42541	0.155		0.298711	0.849
NM_002807.1_PROBE1_PSMD1	PSMD1	1.83709	0.155		0.383827	0.913
NM_013242.1_PROBE1_GTL3	GTL3	1.76581	0.155		0.176436	0.915
NM_005174.1_PROBE1_ATP5C1	ATP5C1	1.99372	0.155		0.203537	0.953
NM_032597.2_PROBE1_NYD-SP21	NYD-SP21	5.13971	0.155		0.593971	0.998
1501661.9_PROBE1_SBDS	SBDS	4.90429	0.156		0.606897	0.148
NM_004600.1_PROBE1_SSA2	SSA2	1.53052	0.156		0.548889	0.179
1960207CB1_PROBE1_RPS24	RPS24	1.60916	0.156		0.517629	0.189
NM_020444.1_PROBE1_KIAA1191	KIAA1191	2.9427	0.156		0.695372	0.215
NM_016470.1_PROBE1_C20orf111	C20orf111	2.20223	0.156		0.328436	0.227
NM_016500.1_PROBE1_CXorf26	CXorf26	2.55691	0.156		1.08316	0.235
101388.15_PROBE1_NSFL1C	NSFL1C	2.02061	0.156		0.924551	0.237
NM_021004.1_PROBE1_DHRS4	DHRS4	1.92101	0.156		0.543342	0.256
NM_002518.1_PROBE1_NPAS2	NPAS2	2.71564	0.156		0.569319	0.27
AB033111_PROBE1_KIAA1285	KIAA1285	3.7833	0.156		0.773621	0.282
NM_015577.1_PROBE1_RAI14	RAI14	2.28058	0.156		0.933006	0.296
AB033112_PROBE1_BRPF3	BRPF3	3.30502	0.156		0.8732	0.3
NM_005834.1_PROBE1_TIMM17B	TIMM17B	1.29621	0.156		0.365208	0.367
NM_005439.1_PROBE1_MLF2	MLF2	2.81565	0.156		0.45105	0.383
NM_016223.1_PROBE1_PACSIN3	PACSIN3	2.64136	0.156		1.03831	0.396
3482181CB1_PROBE1_CLDN14	CLDN14	4.11828	0.156		0.320632	0.858
NM_002494.1_PROBE1_NDUFC1	NDUFC1	2.27633	0.156		0.209559	0.955
NM_016097.1_PROBE1_IER3IP1	IER3IP1	1.77129	0.156		0.162117	0.96
NM_005531.1_PROBE1_IFI16	IFI16	2.20229	0.156		0.132913	1
NM_016391.1_PROBE1_HSPC111	HSPC111	1.8582	0.157		1.24991	0.11
BC007947_PROBE1_PHLDB3	PHLDB3	2.77418	0.157		1.61908	0.132
131034.1_PROBE1_ATM	ATM	4.05524	0.157		1.24044	0.194
NM_016128.1_PROBE1_COPG	COPG	3.76429	0.157		1.3574	0.203
NM_003485.1_PROBE1_GPR68	GPR68	2.37902	0.157		2.13151	0.204
AL050135_PROBE1_RFX5	RFX5	1.49948	0.157		0.611602	0.21
8232280CB1_PROBE1_SIX4	SIX4	3.18928	0.157		0.831348	0.24
NM_021090.1_PROBE1_MTMR3	MTMR3	2.722	0.157		0.480102	0.253
NM_004059.2_PROBE1_CCBL1	CCBL1	3.03032	0.157		1.3307	0.258
NM_005033.1_PROBE1_EXOSC9	EXOSC9	2.28574	0.157		0.643625	0.26
219716.5_PROBE1_GTDC1	GTDC1	2.8279	0.157		0.317552	0.276
NM_014242.1_PROBE1_ZNF237	ZNF237	2.53839	0.157		0.737113	0.283
NM_002901.1_PROBE1_RCN1	RCN1	2.6609	0.157		0.892818	0.285
220675.6_PROBE1_LRRC28	LRRC28	2.86356	0.157		0.545507	0.297
AB029000_PROBE1_SULF1	SULF1	3.79912	0.157		1.08891	0.318
NM_020202.1_PROBE1_NIT2	NIT2	2.70241	0.157		0.80487	0.334
NM_022810.1_PROBE1_SLC25A14	SLC25A14	2.08098	0.157		0.524504	0.338
1328586.1_PROBE1_XBP1	XBP1	3.60808	0.157		0.820165	0.356
NM_005227.1_PROBE1_EFNA4	EFNA4	3.39344	0.157		0.609083	0.362
NM_003797.1_PROBE1_EED	EED	1.58372	0.157		0.374413	0.401
NM_005657.1_PROBE1_TP53BP1	TP53BP1	1.86355	0.157		0.411493	0.802
NM_024292.1_PROBE1_UBL5	UBL5	2.00805	0.157		0.369269	0.857
AK025558_PROBE1_HIBADH	HIBADH	3.96666	0.157		1.17188	0.892
1455308.8_PROBE1_RNF149	RNF149	1.71948	0.157		0.205196	0.906
AF052100_PROBE1_VAMP4	VAMP4	3.29938	0.157		0.281567	0.941
NM_053000.1_PROBE1_TIGA1	TIGA1	2.25332	0.157		0.152573	0.986
NM_006390.1_PROBE1_IPO8	IPO8	2.62698	0.158		1.35758	0.143
2132870CB1_PROBE1_IPO7	IPO7	3.7068	0.158		1.68999	0.171
NM_014047.1_PROBE1_HSPC023	HSPC023	1.9651	0.158		0.679127	0.183
NM_012397.1_PROBE1_SERPINB13	SERPINB13	1.5265	0.158		0.92872	0.227
AL133603_PROBE1_PLEKHA1	PLEKHA1	1.49122	0.158		0.45104	0.227
AL049397_PROBE1_PNAS-4	PNAS-4	0.781632	0.158		0.206383	0.275
1449353.2_PROBE1_C10orf70	C10orf70	2.48323	0.158		1.03328	0.278
199423.8_PROBE1_CPNE2	CPNE2	1.31614	0.158		0.335251	0.355
NM_014164.2_PROBE1_FXYD5	FXYD5	4.57129	0.158		1.06928	0.369
NM_005901.1_PROBE1_SMAD2	SMAD2	2.32195	0.158		0.467419	0.835
AB023166_PROBE1_CIT	CIT	1.07241	0.158		0.219003	0.917
982262.1_PROBE1_FLJ12800	FLJ12800	2.54189	0.158		0.283366	0.941
NM_004941.1_PROBE1_DHX8	DHX8	2.13492	0.158		0.163181	0.971
AL096723_PROBE1_ARS2	ARS2	4.40068	0.158		1.17083	0.998
7760206CB1_PROBE1_XCR1	XCR1	2.32931	0.159		3.83145	0.096
AB011541_PROBE1_EGFL4	EGFL4	2.93826	0.159		1.40948	0.154
125740.1_PROBE1_YTHDC2	YTHDC2	3.20362	0.159		1.32547	0.155
NM_024643.1_PROBE1_C14orf140	C14orf140	3.22451	0.159		1.29608	0.163
AU126663_PROBE1_CMAS	CMAS	1.99093	0.159		0.502908	0.176
1454101.4_PROBE1_C20orf67	C20orf67	3.24732	0.159		0.699586	0.184
NM_024708.1_PROBE1_ASB7	ASB7	1.79096	0.159		1.15147	0.208
NM_001805.1_PROBE1_CEBPE	CEBPE	3.58977	0.159		1.05	0.209
331557.2_PROBE1_COL8A2	COL8A2	2.83164	0.159		1.32816	0.222
NM_002383.1_PROBE1_MAZ	MAZ	3.52756	0.159		0.914352	0.244
AA436989_PROBE1_HIST1H2AE	HIST1H2AE	3.18743	0.159		1.98726	0.253
NM_003145.2_PROBE1_SSR2	SSR2	2.75057	0.159		0.713571	0.264
NM_024068.1_PROBE1_MGC2731	MGC2731	2.27563	0.159		0.482478	0.283
NM_006101.1_PROBE1_KNTC2	KNTC2	1.75661	0.159		0.451696	0.283
344707.15_PROBE1_SPATA7	SPATA7	5.42885	0.159		0.711177	0.29
NM_024112.1_PROBE1_C9orf16	C9orf16	1.82162	0.159		0.653576	0.32
NM_000486.2_PROBE1_AQP2	AQP2	1.80735	0.159		0.974681	0.329
NM_013976.1_PROBE1_GCDH	GCDH	3.69366	0.159		0.46131	0.353
NM_001798.1_PROBE1_CDK2	CDK2	3.27756	0.159		0.936471	0.366
NM_014445.1_PROBE1_SERP1	SERP1	1.53645	0.159		0.343464	0.366
1503051.16_PROBE1_WARS	WARS	2.43893	0.159		0.734559	0.38
NM_015912.1_PROBE1_LOC51059	LOC51059	2.02444	0.159		0.868228	0.391
NM_001017.2_PROBE1_RPS13	RPS13	2.58262	0.159		0.257395	0.401
AB006628_PROBE1_FCHO1	FCHO1	3.30122	0.159		0.517794	0.788
BC015050_PROBE1_OIP5	OIP5	1.47651	0.159		0.290853	0.791
NM_024408.1_PROBE2_NOTCH2	#VALUE!	2.96359	0.159		0.715539	0.827
NM_003819.2_PROBE1_PABPC4	PABPC4	1.95995	0.159		0.828295	0.881
NM_016068.1_PROBE1_TTC11	TTC11	1.14954	0.159		0.320936	0.886
233931.2_PROBE1_MGC45871	MGC45871	5.30234	0.159		0.68916	0.909
NM_012432.1_PROBE1_SETDB1	SETDB1	2.52126	0.159		0.177607	0.966
NM_052831.1_PROBE1_C6orf192	C6orf192	5.1308	0.159		0.704188	0.996
NM_005470.1_PROBE1_ABI1	ABI1	3.47884	0.16		1.24307	0.195
NM_017867.1_PROBE1_FLJ20534	FLJ20534	2.18829	0.16		0.631372	0.236
AB029003_PROBE1_GGA2	GGA2	3.14004	0.16		0.984419	0.25
3719883CB1_PROBE1_HMGN1	HMGN1	2.31575	0.16		0.709804	0.263
NM_003443.1_PROBE1_ZBTB17	ZBTB17	1.9815	0.16		0.384383	0.278
NM_003009.1_PROBE1_SEPW1	SEPW1	1.14486	0.16		0.184303	0.412
982533.1_PROBE1_PANK1	PANK1	1.07007	0.16		0.402925	0.415
466236CB1_PROBE1_PPP1R3A	PPP1R3A	2.05454	0.16		0.559882	0.785
NM_018453.1_PROBE1_C14orf11	C14orf11	2.02812	0.16		0.329344	0.818
NM_032661.1_PROBE1_MGC5139	MGC5139	1.69664	0.16		0.403918	0.852
NM_020686.1_PROBE1_ABAT	ABAT	2.99323	0.16		0.196738	0.865
199183.2_PROBE1_BCMP11	BCMP11	4.06368	0.16		0.77141	0.922
NM_000168.2_PROBE1_GLI3	GLI3	2.8841	0.161		0.837132	0.176
NM_004437.1_PROBE1_EPB41	EPB41	1.11594	0.161		0.519729	0.199
1932871CB1_PROBE1_ENSA	ENSA	1.74978	0.161		1.28527	0.231
NM_005880.2_PROBE1_DNAJA2	DNAJA2	2.46347	0.161		0.678226	0.249
NM_020967.1_PROBE1_NCOA5	NCOA5	3.01048	0.161		0.381687	0.262
NM_004393.1_PROBE1_DAG1	DAG1	1.67812	0.161		0.510216	0.27
1045501.14_PROBE1_C17orf37	C17orf37	1.71163	0.161		0.41522	0.288
NM_006715.1_PROBE1_MAN2C1	MAN2C1	1.18268	0.161		0.571415	0.295
M96824_PROBE1_NUCB1	NUCB1	2.52382	0.161		0.592578	0.297
1692236CB1_PROBE1_MRRF	MRRF	0.88139	0.161		0.735869	0.338
Z99368_PROBE1_MAP4	MAP4	2.8758	0.161		0.673573	0.368
NM_015366.1_PROBE1_ARHGAP8	ARHGAP8	1.88903	0.161		0.722181	0.382
NM_016584.1_PROBE1_IL23A	IL23A	5.10524	0.161		0.68131	0.406
332791.7_PROBE1_NSUN4	NSUN4	2.95176	0.161		0.29213	0.442
NM_003194.1_PROBE1_TBP	TBP	1.98039	0.161		0.643876	0.808
AB033066_PROBE1_KIAA1240	KIAA1240	3.57908	0.161		0.303355	0.845
462435.1_PROBE1_RPL28	RPL28	1.64292	0.161		0.229673	0.889
BC008651_PROBE1_MGC9913	MGC9913	4.40626	0.161		0.753953	0.897
AL110218_PROBE1_SLB	SLB	2.38558	0.161		0.291706	0.922
AL121733_PROBE1_PHF13	PHF13	3.00942	0.161		0.171775	0.966
NM_004192.1_PROBE1_ASMTL	ASMTL	1.58222	0.161		0.255236	0.985
NM_001455.1_PROBE1_FOXO3A	FOXO3A	2.32832	0.162		1.29164	0.14
NM_024658.1_PROBE1_IPO4	IPO4	1.65821	0.162		0.956307	0.162
AA081973_PROBE1_RBPSUH	RBPSUH	2.38999	0.162		0.833815	0.17
NM_004548.1_PROBE1_NDUFB10	NDUFB10	0.541236	0.162		0.220162	0.186
NM_020382.2_PROBE1_SET8	SET8	3.1236	0.162		0.903515	0.193
NM_016123.1_PROBE1_IRAK4	IRAK4	2.75492	0.162		0.580751	0.226
8302095CB1_PROBE1_DSCR6	DSCR6	1.81134	0.162		0.784459	0.238
NM_000100.1_PROBE1_CSTB	CSTB	1.07004	0.162		0.278051	0.243
NM_021077.1_PROBE1_NMB	NMB	1.68976	0.162		0.38472	0.249
NM_001519.1_PROBE1_BRF1	BRF1	3.2721	0.162		1.18174	0.25
3687307CB1_PROBE1_ATP6AP2	ATP6AP2	3.36482	0.162		1.04081	0.255
NM_021991.1_PROBE1_JUP	JUP	5.25712	0.162		0.547655	0.265
NM_002808.1_PROBE1_PSMD2	PSMD2	2.44846	0.162		0.939415	0.272
NM_014909.1_PROBE1_KIAA1036	KIAA1036	4.00349	0.162		0.699135	0.272
NM_020133.1_PROBE1_AGPAT4	AGPAT4	1.90541	0.162		0.484472	0.289
NM_018365.1_PROBE1_MNS1	MNS1	1.8486	0.162		0.735163	0.33
1271319CB1_PROBE1_CFL2	CFL2	1.01421	0.162		0.230289	0.337
2273752CB1_PROBE1_ORMDL2	ORMDL2	1.34088	0.162		0.297458	0.348
NM_000423.1_PROBE1_KRT2A	KRT2A	3.88708	0.162		0.47532	0.352
NM_003337.1_PROBE1_UBE2B	UBE2B	1.93082	0.162		0.690118	0.376
NM_006852.1_PROBE1_TLK2	TLK2	4.55369	0.162		0.526907	0.452
NM_002766.1_PROBE1_PRPSAP1	PRPSAP1	1.34591	0.162		0.543906	0.457
NM_014652.1_PROBE1_IPO13	IPO13	2.1039	0.162		0.507365	0.707
1822106CB1_PROBE1_EXOSC8	EXOSC8	1.8121	0.162		0.329579	0.829
387114.2_PROBE1_PAPD5	PAPD5	1.27133	0.162		0.305005	0.847
NM_000574.1_PROBE1_DAF	DAF	2.01012	0.162		0.422396	0.857
NM_007369.1_PROBE1_GPR161	GPR161	1.83111	0.162		1.38816	0.87
AB002354_PROBE1_PLEKHM1	PLEKHM1	1.73957	0.162		0.371728	0.873
AB037797_PROBE1_ARRDC3	ARRDC3	4.15843	0.162		0.440583	0.877
NM_032992.1_PROBE1_CASP6	CASP6	2.5604	0.162		0.37305	0.93
NM_014826.1_PROBE1_CDC42BPA	CDC42BPA	4.56089	0.162		0.515438	0.935
126125.1_PROBE1_TD-60	TD-60	1.92579	0.163		1.37607	0.13
NM_003998.1_PROBE1_NFKB1	NFKB1	1.73639	0.163		0.708933	0.162
NM_015710.1_PROBE1_GLTSCR2	GLTSCR2	1.55157	0.163		1.06897	0.185
231140.1_PROBE1_C6orf57	C6orf57	3.25555	0.163		0.520188	0.208
NM_001990.1_PROBE1_EYA3	EYA3	1.75575	0.163		0.783538	0.224
NM_003449.1_PROBE1_TRIM26	TRIM26	1.52683	0.163		0.734145	0.244
NM_000404.1_PROBE1_GLB1	GLB1	2.07709	0.163		1.42049	0.25
198830.3_PROBE1_SPAG9	SPAG9	2.23932	0.163		0.617894	0.257
NM_004249.1_PROBE1_RAB28	RAB28	3.41193	0.163		0.965209	0.272
1133358.1_PROBE1_NFIB	NFIB	3.24858	0.163		0.760755	0.278
237330.7_PROBE1_LOC112869	LOC112869	0.727636	0.163		0.159825	0.282
222189.2_PROBE1_MRPL21	MRPL21	1.19155	0.163		0.444969	0.283
1317863CB1_PROBE1_CRADD	CRADD	1.64065	0.163		0.367446	0.319
NM_006530.1_PROBE1_YEATS4	YEATS4	2.2587	0.163		0.321604	0.327
AL079314_PROBE1_ZNF364	ZNF364	1.83126	0.163		0.648139	0.334
NM_025146.1_PROBE1_MAK3	MAK3	1.42254	0.163		0.445884	0.347
NM_016215.1_PROBE1_EGFL7	EGFL7	1.94505	0.163		0.465624	0.361
NM_006759.2_PROBE1_UGP2	UGP2	2.50562	0.163		0.607278	0.372
2814863CB1_PROBE1_PBEF1	PBEF1	2.02504	0.163		0.482039	0.384
NM_014369.1_PROBE1_PTPN18	PTPN18	4.37943	0.163		0.862538	0.394
NM_013988.1_PROBE1_PARK2	PARK2	2.89599	0.163		0.870261	0.413
NM_019896.1_PROBE1_POLE4	POLE4	2.62756	0.163		0.696243	0.429
AK001957_PROBE1_C6orf89	C6orf89	2.43294	0.163		0.378839	0.686
978275.1_PROBE1_CRSP6	CRSP6	2.47531	0.163		0.368106	0.757
NM_005802.1_PROBE1_TOPORS	TOPORS	1.41434	0.163		0.179569	0.855
NM_022823.1_PROBE1_FNDC4	FNDC4	2.31534	0.163		0.215572	0.866
NM_002346.1_PROBE1_LY6E	LY6E	2.39644	0.163		0.355202	0.868
NM_015641.1_PROBE1_TES	TES	3.42744	0.163		0.286932	0.901
NM_019064.1_PROBE1_SDK2	SDK2	1.75679	0.163		0.316633	0.928
AF045451_PROBE1_NAB1	NAB1	1.60393	0.163		0.295882	0.964
2903615CB1_PROBE1_CAPZA2	CAPZA2	2.32559	0.163		0.217616	0.967
NM_016943.1_PROBE1_TAS2R3	TAS2R3	3.68965	0.164		2.52258	0.133
AB029032_PROBE1_KIAA1109	KIAA1109	4.29428	0.164		1.32542	0.153
NM_005757.2_PROBE1_MBNL2	MBNL2	3.83203	0.164		1.80768	0.181
NM_002910.4_PROBE1_RENBP	RENBP	10.4187	0.164		1.66205	0.21
1863994CB1_PROBE1_DKFZp547D2210	DKFZp547D2210	5.14617	0.164		1.18245	0.242
NM_003390.1_PROBE1_WEE1	WEE1	2.3002	0.164		0.423661	0.246
NM_003778.2_PROBE1_B4GALT4	B4GALT4	2.74487	0.164		0.514414	0.265
NM_017626.1_PROBE1_DNAJB12	DNAJB12	1.5146	0.164		0.300073	0.265
NM_032771.1_PROBE1_KPNA4	KPNA4	2.05687	0.164		0.65437	0.269
1505272.1_PROBE1_SCC-112	SCC-112	2.43729	0.164		0.752653	0.293
NM_005402.1_PROBE1_RALA	RALA	0.926582	0.164		0.193148	0.299
NM_002661.1_PROBE1_PLCG2	PLCG2	1.93646	0.164		0.513116	0.314
1438280CB1_PROBE1_UBA52	UBA52	2.92827	0.164		0.728301	0.37
NM_013380.1_PROBE1_ZNF228	ZNF228	2.95093	0.164		0.526447	0.383
NM_020117.1_PROBE1_LARS	LARS	2.45877	0.164		0.763525	0.385
020383CB1_PROBE1_TDE1	TDE1	1.57356	0.164		0.533857	0.418
BC000862_PROBE1_PNPT1	PNPT1	1.93385	0.164		0.609844	0.457
NM_016156.1_PROBE1_MTMR2	MTMR2	1.13311	0.164		0.29992	0.46
NM_020236.1_PROBE1_MRPL1	MRPL1	1.56236	0.164		0.314823	0.759
199979.26_PROBE1_MAF1	MAF1	1.84734	0.164		0.402474	0.797
NM_024309.1_PROBE1_TNIP2	TNIP2	0.841082	0.164		0.282791	0.847
AI733356_PROBE1_SMC1L1	SMC1L1	2.97352	0.164		0.220793	0.905
NM_014306.1_PROBE1_HSPC117	HSPC117	1.01416	0.164		0.117181	0.912
NM_000248.1_PROBE1_MITF	MITF	2.76378	0.164		0.219918	0.915
NM_005037.1_PROBE2_PPARG	#VALUE!	3.49779	0.164		0.802536	0.926
NM_021806.1_PROBE1_FAM3A	FAM3A	2.75939	0.165		1.66931	0.125
L41887_PROBE1_SFRS7	SFRS7	2.89014	0.165		0.800418	0.183
NM_003011.1_PROBE1_SET	SET	2.20933	0.165		0.765525	0.183
BC012778_PROBE1_CAMSAP1	CAMSAP1	4.33233	0.165		0.735391	0.184
NM_022164.1_PROBE1_LCN7	LCN7	3.21248	0.165		1.66131	0.189
NM_004753.1_PROBE1_DHRS3	DHRS3	3.97419	0.165		0.754125	0.237
AF070525_PROBE1_GRPEL1	GRPEL1	1.18832	0.165		1.002	0.241
234748.8_PROBE1_PTER	PTER	3.23755	0.165		0.760932	0.258
NM_002492.1_PROBE1_NDUFB5	NDUFB5	2.09577	0.165		0.759958	0.294
NM_021902.1_PROBE1_FXYD1	FXYD1	1.3195	0.165		0.865479	0.319
NM_003316.1_PROBE1_TTC3	TTC3	2.80799	0.165		0.360264	0.319
NM_005192.1_PROBE1_CDKN3	CDKN3	0.885144	0.165		0.357651	0.326
NM_006578.1_PROBE1_GNB5	GNB5	2.07054	0.165		0.338687	0.367
NM_000098.1_PROBE1_CPT2	CPT2	1.83335	0.165		0.64085	0.391
1510032.1_PROBE1_ENSA	ENSA	1.9628	0.165		0.527469	0.722
NM_015414.1_PROBE1_RPL36	RPL36	1.94229	0.165		0.394945	0.778
NM_015379.1_PROBE1_BRI3	BRI3	2.09288	0.165		0.24216	0.876
1507382.2_PROBE1_VPS41	VPS41	1.41749	0.165		0.182533	0.888
978246.2_PROBE1_FABP5	FABP5	4.7656	0.166		1.50247	0.132
NM_004960.1_PROBE1_FUS	FUS	3.32935	0.166		1.88262	0.159
NM_032803.1_PROBE1_SLC7A3	SLC7A3	1.70529	0.166		0.578735	0.197
NM_001375.1_PROBE1_DNASE2	DNASE2	3.0055	0.166		1.3028	0.209
1452700.2_PROBE1_OIP106	OIP106	1.07324	0.166		0.352025	0.233
NM_004780.1_PROBE1_TCEAL1	TCEAL1	1.54107	0.166		0.483224	0.235
AK000939_PROBE1_LOC286272	LOC286272	2.60661	0.166		0.67234	0.246
NM_033281.1_PROBE1_MRPS36	MRPS36	2.15422	0.166		0.356201	0.271
1671522CB1_PROBE1_NR4A2	NR4A2	1.61227	0.166		1.4122	0.273
NM_004060.2_PROBE1_CCNG1	CCNG1	3.43155	0.166		1.18582	0.273
NM_003124.1_PROBE1_SPR	SPR	2.52893	0.166		0.649734	0.29
NM_001336.1_PROBE1_CTSZ	CTSZ	3.26886	0.166		0.668236	0.301
AL137543_PROBE1_TMOD3	TMOD3	1.39414	0.166		0.311846	0.316
NM_018312.2_PROBE1_C11orf23	C11orf23	1.79328	0.166		0.330691	0.322
NM_021249.1_PROBE1_SNX6	SNX6	3.98074	0.166		0.983215	0.324
NM_001813.1_PROBE1_CENPE	CENPE	0.894806	0.166		0.44677	0.358
NM_005869.1_PROBE1_SDCCAG10	SDCCAG10	2.13696	0.166		0.444211	0.776
NM_006667.2_PROBE1_PGRMC1	PGRMC1	2.25205	0.166		0.275326	0.923
NM_005204.1_PROBE1_MAP3K8	MAP3K8	7.12424	0.167		1.00772	0.213
1234013CB1_PROBE1_TMOD3	TMOD3	3.02317	0.167		0.534814	0.224
AF092051_PROBE1_B3GALT6	B3GALT6	1.57911	0.167		0.451432	0.247
NM_001637.1_PROBE1_AOAH	AOAH	2.29631	0.167		1.1583	0.249
NM_004886.1_PROBE1_APBA3	APBA3	2.68736	0.167		0.694318	0.254
NM_024104.1_PROBE1_MGC2747	MGC2747	1.7266	0.167		0.475281	0.257
AK000358_PROBE1_MFAP3	MFAP3	2.58349	0.167		0.408387	0.28
1453831.9_PROBE1_NIP30	NIP30	1.85064	0.167		0.352984	0.291
NM_033016.1_PROBE1_PDGFB	PDGFB	3.56565	0.167		0.715429	0.31
AA193472_PROBE1_USP13	USP13	1.80807	0.167		0.529615	0.324
NM_005255.1_PROBE1_GAK	GAK	1.28421	0.167		0.528962	0.329
NM_003123.1_PROBE1_SPN	SPN	1.46701	0.167		0.529539	0.505
235900.37_PROBE1_ARS2	ARS2	2.39282	0.167		0.362545	0.798
NM_020903.1_PROBE1_USP29	USP29	2.05678	0.167		0.718838	0.871
1296437.1_PROBE1_RPS19	RPS19	1.28502	0.167		0.404453	0.886
7478318CB1_PROBE1_MAP3K7	MAP3K7	1.67802	0.167		0.164176	0.903
NM_024107.1_PROBE1_MGC3123	MGC3123	2.78309	0.167		0.27956	0.916
NM_024772.1_PROBE1_ZMYM1	ZMYM1	1.96671	0.167		0.428	0.989
AB007969_PROBE1_KIAA0500	KIAA0500	3.07003	0.168		3.2299	0.084
NM_003536.1_PROBE1_HIST1H3H	HIST1H3H	2.12345	0.168		1.3668	0.119
NM_018971.1_PROBE1_GPR27	GPR27	3.59959	0.168		2.11553	0.141
NM_007071.1_PROBE1_HHLA3	HHLA3	3.68206	0.168		2.19681	0.158
NM_004817.1_PROBE1_TJP2	TJP2	0.73393	0.168		0.646294	0.212
978463.3_PROBE1_C14orf93	C14orf93	1.20891	0.168		0.601437	0.213
7488379CB1_PROBE1_ANGPT4	ANGPT4	2.04028	0.168		0.468159	0.246
NM_001824.1_PROBE1_CKM	CKM	2.96074	0.168		0.868887	0.247
NM_006470.2_PROBE1_TRIM16	TRIM16	2.71544	0.168		1.3282	0.253
1453738.1_PROBE1_ALG5	ALG5	4.10725	0.168		0.956946	0.262
NM_006938.1_PROBE1_SNRPD1	SNRPD1	0.950471	0.168		0.695849	0.264
NM_032025.1_PROBE1_eIF2A	eIF2A	2.02204	0.168		0.448724	0.267
NM_004836.1_PROBE1_EIF2AK3	EIF2AK3	2.99361	0.168		0.670491	0.276
2668064CB1_PROBE1_SNX7	SNX7	2.41584	0.168		1.00494	0.277
AF151073_PROBE1_TBC1D7	TBC1D7	2.10524	0.168		0.735666	0.28
NM_033198.1_PROBE1_PIGS	PIGS	1.7261	0.168		0.492118	0.382
AF131859_PROBE1_PLDN	PLDN	2.29362	0.168		0.801071	0.383
NM_032946.1_PROBE1_NXF5	NXF5	1.92135	0.168		0.580248	0.399
231251.4_PROBE1_RAB3-GAP150	RAB3-GAP150	2.65676	0.168		0.545209	0.728
778511CB1_PROBE1_ZNF526	ZNF526	2.66548	0.168		0.265012	0.776
NM_004871.1_PROBE1_GOSR1	GOSR1	2.12126	0.168		0.317396	0.882
NM_005647.1_PROBE1_TBL1X	TBL1X	1.45958	0.168		0.268978	0.917
NM_000071.1_PROBE1_CBS	CBS	2.34919	0.168		0.260808	0.949
NM_022368.1_PROBE1_PJA1	PJA1	1.61832	0.168		0.201936	0.983
BF510665_PROBE1_SAP18	SAP18	2.70843	0.168		0.158571	0.985
1683407CB1_PROBE1_MGC10993	MGC10993	1.78011	0.169		0.837537	0.185
332177.1_PROBE1_CXCR3	CXCR3	2.11958	0.169		0.767485	0.19
NM_000896.1_PROBE1_CYP4F3	CYP4F3	1.8623	0.169		0.972061	0.197
AF131740_PROBE1_KCMF1	KCMF1	1.86283	0.169		0.47193	0.207
3953964CB1_PROBE1_SYNGR1	SYNGR1	2.96286	0.169		1.12111	0.212
NM_015595.1_PROBE1_SGEF	SGEF	4.07104	0.169		0.800936	0.229
NM_021574.1_PROBE1_BCR	BCR	1.60094	0.169		0.758838	0.247
NM_002840.1_PROBE1_PTPRF	PTPRF	1.19868	0.169		0.296854	0.259
NM_002212.1_PROBE1_ITGB4BP	ITGB4BP	1.10274	0.169		0.654371	0.267
NM_002213.1_PROBE1_ITGB5	ITGB5	6.10536	0.169		0.863458	0.3
3398320CB1_PROBE1_EIF2S3	EIF2S3	2.53296	0.169		0.861568	0.304
NM_005875.1_PROBE1_GC20	GC20	1.60675	0.169		0.64645	0.311
3489039CB1_PROBE1_TAF9	TAF9	2.71784	0.169		0.721558	0.315
NM_016453.1_PROBE1_NCKIPSD	NCKIPSD	2.84002	0.169		0.427816	0.331
NM_032658.1_PROBE1_MGC10701	MGC10701	5.30869	0.169		0.738235	0.375
NM_018260.1_PROBE1_FLJ10891	FLJ10891	0.695181	0.169		0.137398	0.394
2365794CB1_PROBE1_MGC2963	MGC2963	1.82218	0.169		0.262752	0.429
NM_005148.1_PROBE1_UNC119	UNC119	3.30006	0.169		0.480341	0.474
NM_032419.1_PROBE1_DOM3Z	DOM3Z	2.82588	0.169		0.273648	0.822
NM_014171.1_PROBE1_CRIPT	CRIPT	2.68797	0.169		0.161307	0.822
NM_004930.1_PROBE1_CAPZB	CAPZB	1.57674	0.169		0.328669	0.829
NM_003143.1_PROBE1_SSBP1	SSBP1	1.89515	0.169		0.332776	0.839
NM_005416.1_PROBE1_SPRR3	SPRR3	1.51059	0.169		0.554274	0.853
1471567CB1_PROBE1_LPXN	LPXN	2.03199	0.169		0.744361	0.902
AL050199_PROBE1_ZCSL3	ZCSL3	0.807151	0.169		0.181905	0.979
410739.4_PROBE1_C20orf23	C20orf23	3.98605	0.17		1.40045	0.142
1093316.22_PROBE1_PILRB	PILRB	1.75119	0.17		0.637242	0.148
NM_006422.1_PROBE1_AKAP3	AKAP3	1.9238	0.17		1.18999	0.163
BI334396_PROBE1_ROBO1	ROBO1	3.32251	0.17		1.20731	0.176
NM_017629.1_PROBE1_EIF2C4	EIF2C4	2.50032	0.17		0.726692	0.176
NM_013319.1_PROBE1_TERE1	TERE1	1.85685	0.17		1.17602	0.215
AK000005_PROBE1_C15orf17	C15orf17	2.4845	0.17		0.701366	0.217
NM_012186.1_PROBE1_FOXE3	FOXE3	2.53494	0.17		1.50465	0.23
NM_022466.1_PROBE1_ZNFN1A5	ZNFN1A5	2.91147	0.17		0.966089	0.253
BC011629_PROBE1_TRIM11	TRIM11	3.14143	0.17		0.898691	0.259
NM_000291.1_PROBE1_PGK1	PGK1	1.29946	0.17		1.09666	0.288
NM_005498.3_PROBE1_AP1M2	AP1M2	2.02782	0.17		1.05255	0.292
2241206CB1_PROBE1_KIAA1627	KIAA1627	1.25394	0.17		0.268633	0.292
NM_014145.2_PROBE1_C20orf30	C20orf30	2.40281	0.17		1.2436	0.296
NM_005662.1_PROBE1_VDAC3	VDAC3	2.25165	0.17		0.704547	0.299
NM_014372.1_PROBE1_RNF11	RNF11	4.77131	0.17		0.932553	0.308
NM_012170.1_PROBE1_FBXO22	FBXO22	2.16136	0.17		0.663195	0.331
NM_015523.1_PROBE1_DKFZP566E144	DKFZP566E144	2.06258	0.17		0.423155	0.362
M74099_PROBE1_CUTL1	CUTL1	1.61583	0.17		0.584129	0.367
NM_017901.1_PROBE1_TPCN1	TPCN1	2.83562	0.17		0.410508	0.379
NM_004365.1_PROBE1_CETN3	CETN3	2.04173	0.17		0.52596	0.388
1454591.1_PROBE1_TSGA14	TSGA14	1.99949	0.17		0.750018	0.41
NM_025267.1_PROBE1_MGC2744	MGC2744	0.68231	0.17		0.532014	0.45
NM_017944.1_PROBE1_USP47	USP47	1.9083	0.17		0.445576	0.712
NM_005548.1_PROBE1_KARS	KARS	2.56299	0.17		0.401552	0.838
NM_004738.1_PROBE1_VAPB	VAPB	0.975556	0.17		0.299839	0.857
1609731CB1_PROBE1_ZNF565	ZNF565	1.65521	0.17		0.363098	0.865
977894.15_PROBE1_TMEM25	TMEM25	2.36029	0.17		0.447249	0.895
NM_005721.2_PROBE1_ACTR3	ACTR3	3.76468	0.17		0.410552	0.911
NM_004638.1_PROBE1_BAT2	BAT2	3.46019	0.17		0.601936	0.934
NM_014736.1_PROBE1_KIAA0101	KIAA0101	2.18609	0.17		0.28495	0.938
NM_006698.1_PROBE1_BLCAP	BLCAP	1.65713	0.17		0.238719	0.961
337375.3_PROBE1_RGNEF	RGNEF	1.41644	0.17		0.213055	0.992
350904.1_PROBE1_SYNPR	SYNPR	1.97832	0.171		1.78591	0.146
NM_004403.1_PROBE1_DFNA5	DFNA5	4.46932	0.171		1.40787	0.19
NM_022365.1_PROBE1_DNAJC1	DNAJC1	1.44269	0.171		0.573311	0.197
NM_022787.1_PROBE1_NMNAT1	NMNAT1	3.11224	0.171		1.1243	0.204
3839863CB1_PROBE1_CTSB	CTSB	1.77998	0.171		1.35433	0.231
NM_014483.1_PROBE1_RBMS3	RBMS3	3.00436	0.171		0.579649	0.234
NM_024076.1_PROBE1_KCTD15	KCTD15	1.6345	0.171		0.43225	0.235
NM_052932.1_PROBE1_PORIMIN	PORIMIN	3.28468	0.171		1.64413	0.24
369301.41_PROBE1_PTE1	PTE1	1.35172	0.171		0.570396	0.24
AK001725_PROBE1_VPS52	VPS52	2.85531	0.171		0.443137	0.245
NM_005799.1_PROBE1_INADL	INADL	2.10776	0.171		0.510097	0.271
NM_022908.1_PROBE1_FLJ12442	FLJ12442	2.37346	0.171		0.377648	0.286
1447280.1_PROBE1_MPI	MPI	1.81455	0.171		0.294827	0.304
NM_002621.1_PROBE1_PFC	PFC	3.17242	0.171		0.526747	0.337
NM_017644.1_PROBE1_DRE1	DRE1	8.51091	0.171		0.593479	0.366
AL122046_PROBE1_SESTD1	SESTD1	2.82575	0.171		0.578147	0.372
NM_014670.1_PROBE1_BZW1	BZW1	2.31047	0.171		0.599438	0.38
NM_014819.1_PROBE1_PJA2	PJA2	1.98377	0.171		0.473489	0.4
NM_006038.1_PROBE1_SPATA2	SPATA2	1.72266	0.171		0.491884	0.444
NM_001660.2_PROBE1_ARF4	ARF4	1.62108	0.171		0.226626	0.739
NM_012202.1_PROBE1_GNG3	GNG3	1.75247	0.171		0.411803	0.755
1251228CB1_PROBE1_SMARCA5	SMARCA5	1.84976	0.171		0.456833	0.764
NM_013417.1_PROBE1_IARS	IARS	1.48887	0.171		0.274448	0.817
NM_000711.1_PROBE1_BGLAP	BGLAP	2.35348	0.171		0.365466	0.842
NM_016823.1_PROBE1_CRK	CRK	3.57293	0.171		1.04919	0.878
238254.7_PROBE1_KIRREL	KIRREL	1.77105	0.171		0.349869	0.915
NM_000853.1_PROBE1_GSTT1	GSTT1	3.58988	0.172		1.68337	0.13
NM_012181.1_PROBE1_FKBP8	FKBP8	4.78536	0.172		1.83288	0.139
NM_015652.1_PROBE1_C10orf12	C10orf12	4.66758	0.172		1.22854	0.182
214481.20_PROBE1_ATM	ATM	1.3559	0.172		0.948805	0.196
NM_007169.1_PROBE1_PEMT	PEMT	1.36676	0.172		0.407761	0.198
NM_030755.1_PROBE1_TXNDC	TXNDC	1.85187	0.172		0.72167	0.2
NM_025041.1_PROBE1_FLJ22173	FLJ22173	1.41041	0.172		0.231807	0.217
AL110209_PROBE1_LYPLA3	LYPLA3	1.25734	0.172		0.376101	0.239
NM_005826.2_PROBE1_HNRPR	HNRPR	2.29535	0.172		1.20199	0.258
NM_020659.1_PROBE1_TTYH1	TTYH1	2.29263	0.172		1.8296	0.262
AK024964_PROBE2_NFIA	#VALUE!	2.68371	0.172		1.3603	0.274
1453916.3_PROBE1_COX7A2	COX7A2	1.53668	0.172		0.348366	0.29
NM_019555.1_PROBE1_ARHGEF3	ARHGEF3	3.14727	0.172		0.623894	0.294
2113257CB1_PROBE1_ELK1	ELK1	1.07514	0.172		0.315599	0.298
AA338949_PROBE1_GPR173	GPR173	1.61765	0.172		0.684129	0.303
L37936_PROBE1_TSFM	TSFM	1.47673	0.172		0.334643	0.306
NM_006839.1_PROBE1_IMMT	IMMT	2.02724	0.172		0.258118	0.306
NM_001536.1_PROBE1_HRMT1L2	HRMT1L2	2.06625	0.172		0.844944	0.312
NM_004428.1_PROBE1_EFNA1	EFNA1	5.52175	0.172		0.421212	0.319
1259384CB1_PROBE1_COPZ2	COPZ2	1.42236	0.172		0.341468	0.366
BI826935_PROBE1_SAH	SAH	3.25253	0.172		0.813067	0.376
NM_005562.1_PROBE1_LAMC2	LAMC2	5.76607	0.172		0.86228	0.763
977975.1_PROBE1_UACA	UACA	2.1984	0.172		0.585141	0.834
332795.17_PROBE1_ALG9	ALG9	1.71289	0.172		0.260354	0.838
233149.6_PROBE1_TRIM39	TRIM39	2.48254	0.172		0.354216	0.927
2882241CB1_PROBE1_MXD3	MXD3	3.39537	0.172		0.484302	0.963
NM_001235.1_PROBE1_SERPINH1	SERPINH1	2.77785	0.172		0.355817	0.972
7488382CB1_PROBE1_GDF2	GDF2	2.62936	0.173		1.91539	0.174
AB037810_PROBE1_SIPA1L2	SIPA1L2	2.85896	0.173		1.04766	0.201
NM_024296.1_PROBE1_MGC1203	MGC1203	5.17981	0.173		1.15192	0.231
NM_032813.1_PROBE1_FLJ14624	FLJ14624	4.53175	0.173		0.690843	0.237
348080.9_PROBE1_ANKRD13	ANKRD13	2.55395	0.173		0.254266	0.256
1405352CB1_PROBE1_KLP1	KLP1	1.14484	0.173		0.654557	0.261
NM_006986.2_PROBE1_MAGED1	MAGED1	2.39273	0.173		0.234877	0.3
NM_020921.1_PROBE2_NIN	#VALUE!	2.61507	0.173		0.500815	0.307
222081.5_PROBE1_C6orf89	C6orf89	1.45559	0.173		0.342587	0.329
NM_005406.1_PROBE1_ROCK1	ROCK1	3.07853	0.173		0.889393	0.35
AK001779_PROBE1_SBDS	SBDS	1.94575	0.173		0.507262	0.371
NM_014711.1_PROBE1_CP110	CP110	2.20612	0.173		0.819557	0.375
1397726.4_PROBE1_RPS6KA2	RPS6KA2	2.01601	0.173		0.290452	0.392
1330056CB1_PROBE1_EIF3S6	EIF3S6	0.77507	0.173		0.37278	0.394
NM_024677.1_PROBE1_FLJ14001	FLJ14001	2.94648	0.173		0.745426	0.404
AB023420_PROBE1_HSPA4	HSPA4	2.34776	0.173		0.969517	0.41
1022181.9_PROBE1_AEBP1	AEBP1	3.75796	0.173		0.829541	0.442
NM_013247.1_PROBE1_PRSS25	PRSS25	1.03095	0.173		0.247382	0.499
NM_015496.1_PROBE1_DKFZP434I116	DKFZP434I116	1.45067	0.173		0.172328	0.74
NM_006235.1_PROBE1_POU2AF1	POU2AF1	1.78335	0.173		0.442108	0.76
NM_024629.1_PROBE1_MLF1IP	MLF1IP	2.44585	0.173		0.387732	0.837
NM_001792.2_PROBE1_CDH2	CDH2	3.90656	0.173		0.238824	0.838
3267330CB1_PROBE1_YWHAZ	YWHAZ	1.93232	0.173		0.338	0.842
AK027656_PROBE1_KLHL12	KLHL12	1.63242	0.173		0.208864	0.874
NM_021709.1_PROBE1_SIVA	SIVA	1.79111	0.173		0.243093	0.877
AF220656_PROBE1_PHLDA1	PHLDA1	2.09855	0.173		0.325019	0.898
233842.1_PROBE1_CBL	CBL	3.09247	0.173		0.51209	0.903
1400345.1_PROBE1_TNPO3	TNPO3	2.89183	0.174		1.16123	0.147
NM_001417.1_PROBE1_EIF4B	EIF4B	2.10646	0.174		0.435646	0.196
NM_005016.2_PROBE1_PCBP2	PCBP2	2.26541	0.174		0.687266	0.217
NM_002491.1_PROBE1_NDUFB3	NDUFB3	2.27965	0.174		0.320469	0.235
AB037836_PROBE1_PREX1	PREX1	1.97349	0.174		0.52735	0.26
1640873CB1_PROBE1_TNNT2	TNNT2	1.7681	0.174		0.707093	0.271
1445835.2_PROBE1_MCC	MCC	1.75126	0.174		0.26852	0.271
NM_005273.1_PROBE1_GNB2	GNB2	3.64379	0.174		0.81652	0.286
AB002351_PROBE1_DMN	DMN	2.97189	0.174		0.708942	0.298
NM_003899.1_PROBE1_ARHGEF7	ARHGEF7	2.11273	0.174		0.864148	0.302
1453569.6_PROBE1_ATP5C1	ATP5C1	1.55309	0.174		0.349172	0.304
NM_003086.1_PROBE1_SNAPC4	SNAPC4	1.17451	0.174		0.361824	0.312
NM_032998.1_PROBE1_DEDD	DEDD	3.77823	0.174		0.642939	0.329
NM_019025.1_PROBE1_SMOX	SMOX	1.9196	0.174		0.186002	0.334
NM_018479.1_PROBE1_ECHDC1	ECHDC1	1.53444	0.174		0.508723	0.347
NM_005087.1_PROBE1_FXR1	FXR1	1.58969	0.174		0.671742	0.387
201957.15_PROBE1_LEMD2	LEMD2	1.42108	0.174		0.409637	0.394
NM_030752.1_PROBE1_TCP1	TCP1	1.20534	0.174		0.448924	0.395
NM_025084.1_PROBE1_FLJ22795	FLJ22795	1.82502	0.174		0.422124	0.444
249813.7_PROBE1_MYO9A	MYO9A	1.55133	0.174		0.49573	0.452
NM_005100.1_PROBE1_AKAP12	AKAP12	3.55138	0.174		0.771665	0.467
NM_013436.1_PROBE1_NCKAP1	NCKAP1	2.00764	0.174		0.587532	0.477
NM_001194.1_PROBE1_HCN2	HCN2	1.77564	0.174		0.584897	0.8
AB018010_PROBE1_SLC3A2	SLC3A2	2.11772	0.174		0.409096	0.815
NM_001966.1_PROBE1_EHHADH	EHHADH	3.7064	0.174		0.706405	0.837
NM_003083.1_PROBE1_SNAPC2	SNAPC2	2.02168	0.174		0.187549	0.849
NM_014677.1_PROBE1_RIMS2	RIMS2	1.44379	0.174		0.660057	0.88
352190.4_PROBE1_HDHD2	HDHD2	2.65245	0.174		0.252352	0.888
NM_000676.1_PROBE1_ADORA2B	ADORA2B	3.04456	0.174		0.574813	0.913
NM_004999.1_PROBE1_MYO6	MYO6	2.66833	0.174		0.28497	0.951
NM_018982.1_PROBE1_DJ167A19.1	DJ167A19.1	1.07844	0.175		0.690389	0.153
NM_000908.1_PROBE1_NPR3	NPR3	3.59324	0.175		1.09658	0.167
NM_024040.1_PROBE1_CUEDC2	CUEDC2	1.50078	0.175		0.623129	0.173
AB029020_PROBE1_USP33	USP33	1.87635	0.175		0.673988	0.274
1509942.1_PROBE1_MEP50	MEP50	0.816579	0.175		0.460292	0.275
NM_022334.1_PROBE1_ITGB1BP1	ITGB1BP1	1.87353	0.175		0.308353	0.287
NM_000269.1_PROBE1_NME1	NME1	0.961494	0.175		0.843942	0.301
NM_007232.1_PROBE1_HRH3	HRH3	2.12126	0.175		0.397598	0.318
NM_016309.1_PROBE1_LCMT1	LCMT1	1.93008	0.175		0.575983	0.341
D43948_PROBE1_ch-TOG	ch-TOG	1.70984	0.175		0.326469	0.404
NM_015196.1_PROBE1_KIAA0922	KIAA0922	2.59368	0.175		0.36404	0.421
6599683CB1_PROBE1_MDS009	MDS009	1.65574	0.175		0.385236	0.509
NM_016050.1_PROBE1_MRPL11	MRPL11	1.86654	0.175		0.324165	0.78
NM_002877.1_PROBE1_RAD51L1	RAD51L1	1.73182	0.175		0.519299	0.837
D87077_PROBE1_KIAA0240	KIAA0240	1.28463	0.175		0.408231	0.838
NM_003075.1_PROBE1_SMARCC2	SMARCC2	1.70224	0.175		0.27866	0.854
NM_006404.1_PROBE1_PROCR	PROCR	1.71824	0.175		0.18638	0.881
1487802CB1_PROBE1_SLC9A3R1	SLC9A3R1	2.20773	0.175		0.295346	0.889
1074000.1_PROBE1_NAG18	NAG18	1.26642	0.175		0.662327	0.927
NM_015603.1_PROBE1_CCDC9	CCDC9	1.63406	0.176		0.299972	0.161
NM_002958.1_PROBE1_RYK	RYK	3.34274	0.176		1.38989	0.166
NM_000052.1_PROBE1_ATP7A	ATP7A	2.83952	0.176		0.675988	0.19
NM_001235.1_PROBE2_SERPINH1	#VALUE!	2.0897	0.176		0.847008	0.191
NM_003596.1_PROBE1_TPST1	TPST1	1.39662	0.176		0.820131	0.193
NM_000178.1_PROBE1_GSS	GSS	2.47152	0.176		1.35451	0.201
NM_005629.1_PROBE1_SLC6A8	SLC6A8	2.4291	0.176		0.361448	0.235
NM_003379.2_PROBE1_VIL2	VIL2	1.74291	0.176		0.529314	0.246
NM_013236.1_PROBE1_ATXN10	ATXN10	2.19974	0.176		0.776401	0.253
NM_001934.1_PROBE1_DLX4	DLX4	1.33764	0.176		0.501503	0.253
5096419CB1_PROBE1_RACGAP1	RACGAP1	1.51464	0.176		0.338049	0.256
NM_014039.1_PROBE1_PTD012	PTD012	2.49662	0.176		0.574549	0.276
235853.7_PROBE1_FLJ21816	FLJ21816	2.00806	0.176		0.414775	0.296
7607388CB1_PROBE1_PRKY	PRKY	3.39645	0.176		0.987625	0.302
NM_018074.1_PROBE1_FLJ10374	FLJ10374	1.24542	0.176		0.52232	0.309
1969807CB1_PROBE1_C14orf156	C14orf156	1.28025	0.176		0.421028	0.329
NM_003563.1_PROBE1_SPOP	SPOP	2.18144	0.176		0.650583	0.407
NM_001979.1_PROBE1_EPHX2	EPHX2	1.69012	0.176		1.02842	0.409
NM_014730.1_PROBE1_KIAA0152	KIAA0152	2.06777	0.176		0.264166	0.761
NM_016306.1_PROBE1_DNAJB11	DNAJB11	2.02589	0.176		0.296602	0.889
AB037796_PROBE1_PDCD6IP	PDCD6IP	3.82471	0.176		0.603842	0.954
NM_004363.1_PROBE1_CEACAM5	CEACAM5	3.51518	0.177		1.65064	0.133
NM_018439.1_PROBE1_IMPACT	IMPACT	2.02035	0.177		0.907523	0.156
4215619CB1_PROBE1_ET	ET	2.21898	0.177		0.634061	0.186
1322332CB1_PROBE1_SMNDC1	SMNDC1	4.14024	0.177		0.577702	0.228
NM_005104.2_PROBE1_BRD2	BRD2	2.38012	0.177		1.0496	0.229
NM_012433.1_PROBE1_SF3B1	SF3B1	1.19625	0.177		0.222459	0.254
NM_016371.1_PROBE1_HSD17B7	HSD17B7	2.20719	0.177		0.631823	0.273
143130CB1_PROBE1_RPS3	RPS3	0.510093	0.177		0.1812	0.3
NM_004899.1_PROBE1_BRE	BRE	1.32382	0.177		0.439369	0.31
NM_030821.1_PROBE1_PLA2G12A	PLA2G12A	0.822198	0.177		0.32676	0.318
AB037835_PROBE1_KIAA1414	KIAA1414	3.47301	0.177		0.681639	0.321
5044236CB1_PROBE1_TFCP2L2	TFCP2L2	3.27587	0.177		0.923004	0.322
NM_004706.2_PROBE1_ARHGEF1	ARHGEF1	1.2635	0.177		0.883598	0.325
2101803CB1_PROBE1_SMYD2	SMYD2	1.7104	0.177		0.330534	0.325
NM_014315.1_PROBE1_KLHDC2	KLHDC2	3.1646	0.177		0.800928	0.336
AJ311123_PROBE1_C20orf108	C20orf108	3.05683	0.177		0.333001	0.353
BC007256_PROBE1_ZNF23	ZNF23	3.89907	0.177		0.980101	0.355
NM_003945.1_PROBE1_ATP6V0E	ATP6V0E	1.83557	0.177		0.369978	0.357
NM_006912.1_PROBE1_RIT1	RIT1	1.46266	0.177		0.407593	0.373
NM_032221.1_PROBE1_CHD6	CHD6	1.78979	0.177		0.855529	0.379
1502307.3_PROBE1_SSH2	SSH2	2.05796	0.177		0.390137	0.394
AK001379_PROBE1_ASPM	ASPM	2.5767	0.177		0.491824	0.748
NM_000034.1_PROBE1_ALDOA	ALDOA	2.17151	0.177		0.368595	0.804
2801753CB1_PROBE1_ANP32E	ANP32E	1.85919	0.177		0.605567	0.834
NM_007235.2_PROBE1_XPOT	XPOT	2.22503	0.177		0.492945	0.925
NM_023037.1_PROBE1_13CDNA73	13CDNA73	4.88775	0.177		0.467858	0.947
NM_007308.1_PROBE1_SNCA	SNCA	2.43593	0.177		0.266332	0.955
NM_003870.1_PROBE1_IQGAP1	IQGAP1	2.31881	0.177		0.250878	0.964
1400046.5_PROBE1_ZDHHC11	ZDHHC11	2.27658	0.178		3.95348	0.109
NM_033504_PROBE1_BCLP	BCLP	3.1102	0.178		1.17665	0.181
NM_004164.1_PROBE1_RBP2	RBP2	2.02057	0.178		1.01709	0.196
AF189723_PROBE1_ATP2C1	ATP2C1	1.22261	0.178		0.334119	0.25
AF018081_PROBE1_COL18A1	COL18A1	3.43071	0.178		0.676965	0.256
NM_003549.2_PROBE1_HYAL3	HYAL3	1.84921	0.178		0.605915	0.26
NM_020393.1_PROBE1_PGLYRP4	PGLYRP4	1.9042	0.178		0.82824	0.27
NM_017918.1_PROBE1_FLJ20647	FLJ20647	2.34059	0.178		0.622202	0.276
2933225CB1_PROBE1_TCF3	TCF3	0.793997	0.178		0.353199	0.289
5078538CB1_PROBE1_TOMM22	TOMM22	1.5313	0.178		0.79009	0.306
NM_020646.1_PROBE1_ASCL3	ASCL3	1.41401	0.178		0.530174	0.309
NM_016641.1_PROBE1_MIR16	MIR16	0.71388	0.178		0.342378	0.311
NM_004632.1_PROBE1_DAP3	DAP3	1.18545	0.178		0.602318	0.38
NM_016587.1_PROBE1_CBX3	CBX3	1.75325	0.178		0.427272	0.411
NM_022037.1_PROBE1_TIA1	TIA1	1.83546	0.178		0.525669	0.417
AA774277_PROBE1_DNMT3A	DNMT3A	1.83256	0.178		0.42569	0.433
NM_003364.1_PROBE1_UPP1	UPP1	1.81702	0.178		0.546213	0.439
NM_004147.1_PROBE1_DRG1	DRG1	0.606767	0.178		0.346696	0.805
NM_015125_PROBE1_CIC	CIC	2.67046	0.178		0.222269	0.853
AB011146_PROBE1_KIAA0574	KIAA0574	0.849199	0.178		0.179714	0.871
NM_001863.2_PROBE1_COX6B1	COX6B1	1.75658	0.178		0.316183	0.881
NM_003171.1_PROBE1_SUPV3L1	SUPV3L1	1.722	0.178		0.258937	0.935
X07289_PROBE1_ZNF35	ZNF35	2.3549	0.178		0.36342	0.948
NM_020244.1_PROBE1_CHPT1	CHPT1	2.4358	0.178		0.231559	0.956
NM_033544_PROBE1_MGC14386	MGC14386	1.09683	0.178		0.0518605	0.968
NM_021003.1_PROBE1_PPM1A	PPM1A	1.8514	0.178		0.220207	0.975
NM_005506.1_PROBE1_SCARB2	SCARB2	1.78094	0.179		0.533638	0.167
NM_014262.1_PROBE1_LEPREL2	LEPREL2	1.9663	0.179		1.4807	0.233
NM_032206.1_PROBE1_NOD27	NOD27	2.94961	0.179		0.847458	0.239
NM_033411.1_PROBE1_RWDD2	RWDD2	1.63748	0.179		0.442768	0.241
NM_005064.2_PROBE1_CCL23	CCL23	3.86939	0.179		0.873391	0.254
1996323CB1_PROBE1_FCGRT	FCGRT	2.39395	0.179		0.764427	0.258
NM_022830.1_PROBE1_RBM21	RBM21	2.42377	0.179		0.701018	0.264
2507246CB1_PROBE1_MGC4399	MGC4399	1.57347	0.179		0.502092	0.268
AB028949_PROBE1_KIAA1026	KIAA1026	4.5003	0.179		0.837604	0.269
NM_003138.1_PROBE1_SRPK2	SRPK2	2.27194	0.179		0.34061	0.279
NM_002714.1_PROBE1_PPP1R10	PPP1R10	2.39888	0.179		0.228046	0.284
994954.18_PROBE1_GCC2	GCC2	4.88418	0.179		0.790607	0.285
NM_014575.1_PROBE1_SCHIP1	SCHIP1	2.3425	0.179		1.11068	0.305
1501406.8_PROBE1_C17orf32	C17orf32	1.34293	0.179		0.349921	0.327
NM_007359.1_PROBE1_CASC3	CASC3	1.02479	0.179		0.39124	0.347
NM_018449.1_PROBE1_UBAP2	UBAP2	2.00684	0.179		0.468694	0.351
1439066CB1_PROBE1_COL8A1	COL8A1	2.12263	0.179		0.604909	0.399
2507510CB1_PROBE1_SP100	SP100	1.56692	0.179		0.521983	0.425
NM_019028.1_PROBE1_ZDHHC13	ZDHHC13	3.37322	0.179		0.646469	0.43
NM_001384.1_PROBE1_DPH2L2	DPH2L2	1.32483	0.179		0.309836	0.43
206001.1_PROBE2_DUSP15	#VALUE!	1.69711	0.179		0.653444	0.466
NM_017575.1_PROBE1_C17orf31	C17orf31	1.48448	0.179		0.439147	0.474
NM_015373.1_PROBE1_PGEA1	PGEA1	2.16061	0.179		0.340407	0.742
342661CB1_PROBE1_CUGBP2	CUGBP2	1.50777	0.179		0.461566	0.745
NM_006221.1_PROBE1_PIN1	PIN1	1.7906	0.179		0.366983	0.785
NM_018024.1_PROBE1_FLJ10204	FLJ10204	2.10993	0.179		0.483583	0.821
2645254CB1_PROBE1_ZNF346	ZNF346	1.24452	0.179		0.205758	0.828
NM_006823.1_PROBE1_PKIA	PKIA	2.40836	0.179		0.763164	0.849
NM_032409.1_PROBE1_PINK1	PINK1	2.15751	0.179		0.635147	0.856
2547002CB1_PROBE1_CCRL1	CCRL1	4.26931	0.179		0.889168	0.857
AK027666_PROBE1_LONP	LONP	2.89165	0.179		0.251472	0.86
AA614547_PROBE1_HSBP1	HSBP1	0.553283	0.179		0.290261	0.863
NM_017908.1_PROBE1_FLJ20626	FLJ20626	1.2978	0.179		0.337759	0.899
NM_014570.1_PROBE1_ARFGAP3	ARFGAP3	2.8655	0.179		0.334234	0.903
AAD51852_PROBE1_FLJ11506	FLJ11506	1.68984	0.179		0.498059	0.976
241541.1_PROBE1_MGC12966	MGC12966	1.94461	0.179		0.214497	0.976
NM_003734.2_PROBE1_AOC3	AOC3	3.407	0.18		2.33635	0.107
NM_022805.1_PROBE1_SNRPN	SNRPN	2.98606	0.18		0.575662	0.171
71508665CB1_PROBE1_NOVA1	NOVA1	4.79146	0.18		1.16986	0.172
AK024626_PROBE1_POLDIP3	POLDIP3	1.78403	0.18		0.302839	0.215
NM_007202.1_PROBE1_AKAP10	AKAP10	1.87115	0.18		0.818832	0.229
NM_000358.1_PROBE1_TGFBI	TGFBI	2.9452	0.18		1.89714	0.25
NM_021738.1_PROBE1_SVIL	SVIL	2.73252	0.18		1.18418	0.26
NM_014977.1_PROBE1_ACIN1	ACIN1	3.79955	0.18		1.00517	0.26
NM_002276.1_PROBE1_KRT19	KRT19	2.34567	0.18		1.01368	0.262
NM_018986.1_PROBE1_SH3TC1	SH3TC1	2.05882	0.18		0.569854	0.266
AK024496_PROBE1_JPH3	JPH3	1.54246	0.18		0.562873	0.289
NM_003564.1_PROBE1_TAGLN2	TAGLN2	2.21125	0.18		0.784042	0.291
NM_006184.1_PROBE1_NUCB1	NUCB1	3.59873	0.18		0.779459	0.318
NM_030796.1_PROBE1_DKFZP564K0822	DKFZP564K0822	1.91852	0.18		0.633834	0.359
235072.10_PROBE1_COMMD7	COMMD7	1.64367	0.18		0.868923	0.363
NM_004402.1_PROBE1_DFFB	DFFB	1.15471	0.18		0.310246	0.367
[truncated: 8,532 more rows]

## Sheet: IM
probe ID	max_height	p_max_height
AA807506_PROBE1_CPSF2	0.0484326	0.999
696973CB1_PROBE1_MMP1	2.90616	0.073
X56196_PROBE1_XIST; XCE; XIC; SXI1; swd66; DXS1089; DXS399E	181.129	0.036
U63721_PROBE1_0	27.1062	0.036
NM_030807.1_PROBE1_SLC2A11	26.4681	0.09
NM_015362.1_PROBE1_DERP6	18.3845	0.134
NM_004909.1_PROBE1_CSAG2	14.1324	0.075
NM_014375.1_PROBE1_FETUB	9.67951	0.035
1502769.1_PROBE1_ACP1	9.60815	0.032
NM_003486.1_PROBE1_SLC7A5	8.68055	0.043
1023237.1_PROBE1_SYNPO	7.96435	0.037
1386170.1_PROBE1_ACTN1	7.82737	0.047
1500237.1_PROBE1_PAGE-5	7.06426	0.079
NM_020980.2_PROBE1_AQP9	7.01187	0.045
201562.1_PROBE1_0	6.46708	0.828
NM_000689.1_PROBE1_ALDH1A1	6.42227	0.073
1447441.2_PROBE1_0	6.41433	0.058
1383864.1_PROBE1_0	6.03828	0.035
967167.10_PROBE1_LOC170371	5.91407	0.079
NM_002985.1_PROBE1_CCL5	5.77683	0.063
NM_021983.2_PROBE1_HLA-DRB3	5.71987	0.043
1085179.3_PROBE1_PPID	5.56991	0.047
466621.1_PROBE1_C11orf2	5.56139	0.066
NM_018272.1_PROBE1_CASC1	5.49796	0.053
NM_030965.1_PROBE1_SIAT7E	5.35852	0.07
NM_007334.1_PROBE1_KLRD1	5.29496	0.133
NM_014163.1_PROBE1_HSPC073	5.25519	0.091
NM_006113.2_PROBE1_VAV3	5.22114	0.066
232915.1_PROBE1_NME4	5.17519	0.054
1398926.2_PROBE1_0	5.1741	0.038
NM_021805.1_PROBE1_SIGIRR	4.93103	0.074
NM_001041.1_PROBE1_SI	4.91349	0.055
L39833_PROBE1_KCNAB1	4.9105	0.029
NM_019057.1_PROBE1_FLJ10404	4.90737	0.072
S62027_PROBE1_GNGT1	4.87486	0.141
NM_032872.1_PROBE1_SYTL1	4.72773	0.088
NM_003955.1_PROBE1_SOCS3	4.65226	0.129
NM_015900.1_PROBE1_PLA1A	4.63545	0.145
1062731.1_PROBE1_0	4.55957	0.09
1326712.17_PROBE1_0	4.55256	0.057
NM_015113.1_PROBE1_ZZEF1	4.50861	0.848
NM_004857.1_PROBE1_AKAP5	4.49373	0.05
NM_021082.1_PROBE1_SLC15A2	4.4321	0.053
997376.1_PROBE1_0	4.4005	0.099
NM_002217.1_PROBE1_ITIH3	4.37176	0.076
1447486.1_PROBE1_hSyn	4.34473	0.073
NM_012281.1_PROBE1_KCND2	4.32135	0.086
NM_017529.1_PROBE1_SIAT8C	4.27077	0.12
NM_004000.1_PROBE1_CHI3L2	4.23882	0.077
S81591_PROBE1_SLC9A2	4.2096	0.062
1446623.1_PROBE1_0	4.19315	0.044
AL049227_PROBE1_0	4.18254	0.046
BG572195_PROBE1_0	4.14801	0.069
NM_015112.1_PROBE1_MAST2	4.1183	0.081
AK001442_PROBE1_DHX9	4.11244	0.085
BC013934_PROBE1_HIMAP2	4.06694	0.078
NM_052871.1_PROBE1_MGC4677	4.0581	0.13
1168293.1_PROBE1_0	2.34455	0.788
1498256.1_PROBE1_WDR10	3.99509	0.063
1502660.1_PROBE1_U50HG	3.97708	0.085
1400046.5_PROBE1_ZDHHC11	3.95348	0.109
AB029004_PROBE1_ELKS	3.92969	0.049
3101617CB1_PROBE1_0	3.90786	0.067
NM_022158.1_PROBE1_FN3K	3.90115	0.106
AK001143_PROBE1_LOC220906	3.89638	0.068
NM_004056.2_PROBE1_CA8	3.86484	0.055
1053827.1_PROBE1_FHIT	3.86515	0.084
7760206CB1_PROBE1_XCR1	3.83145	0.096
337156.2_PROBE1_SLC15A2	3.80156	0.066
NM_004660.2_PROBE1_DDX3Y	3.77348	0.077
NM_018162.1_PROBE1_FLJ10633	3.75411	0.137
2743295CB1_PROBE1_OLFML2B	3.74445	0.07
NM_004114.2_PROBE1_FGF13	3.75649	0.113
NM_020997.1_PROBE1_LEFTB	3.67983	0.133
1096235.46_PROBE1_TTN	3.67691	0.144
1005135.1_PROBE1_0	3.66399	0.079
NM_004951.2_PROBE1_EBI2	3.6393	0.066
2013853CB1_PROBE1_PPP3R2	3.63195	0.049
NM_022086.1_PROBE1_ELMO2	3.64538	0.134
1511754.1_PROBE1_GABRG1	3.62858	0.146
NM_017779.1_PROBE1_DEPDC1	3.65766	0.133
NM_021706.1_PROBE1_LAIR1	3.59412	0.093
NM_030774.1_PROBE1_OR51E2	3.57945	0.089
1013808.1_PROBE1_0	3.59014	0.079
NM_015507.2_PROBE1_EGFL6	3.57639	0.872
234683.1_PROBE1_NMNAT1	3.56801	0.797
AF039023_PROBE1_RANBP6	3.5388	0.1
337957.15_PROBE1_TM7SF1	3.49784	0.114
242745.1_PROBE1_SCGB3A1	3.4954	0.068
AJ303380_PROBE1_STK33	3.46905	0.125
1384055.8_PROBE1_NICN1	3.45717	0.061
NM_002216.1_PROBE1_ITIH2	3.43435	0.062
977592.1_PROBE1_ID2	3.43684	0.1
AB029010_PROBE1_SLC8A2	3.43008	0.748
U85658_PROBE1_TFAP2C	3.42627	0.089
NM_004049.2_PROBE1_BCL2A1	3.4186	0.073
1813005CB1_PROBE1_SPDEF	3.40284	0.175
209498.6_PROBE1_C3orf15	3.38805	0.076
237630.1_PROBE1_HLA-DOA	3.38393	0.136
NM_030903.1_PROBE1_OR2W1; hs6M1-15	3.36807	0.085
NM_020190.1_PROBE1_OLFML3	3.27979	0.079
1383876.16_PROBE1_MGC16291	3.25235	0.075
117292.1_PROBE1_0	3.2513	0.095
NM_020158.1_PROBE1_EXOSC5	3.26573	0.154
2686104CB1_PROBE1_KIAA1956	3.2444	0.078
NM_014723.1_PROBE1_SNPH	3.23218	0.05
AL049449_PROBE1_GAB1	3.23287	0.072
NM_024938.1_PROBE1_FLJ11383	3.23084	0.181
AB007969_PROBE1_KIAA0500	3.2299	0.084
NM_031950.1_PROBE1_KSP37	3.22854	0.054
NM_033103.1_PROBE1_RHPN2	3.21278	0.067
U31099_PROBE1_PTGDR	3.18961	0.189
NM_022789.1_PROBE1_IL17E	3.19511	0.183
NM_006334.1_PROBE1_OLFM1	3.19076	0.123
NM_001510.1_PROBE1_GRID2	3.17127	0.086
NM_018659.1_PROBE1_C17	3.16912	0.157
414397.1_PROBE1_AQP12	3.15634	0.877
NM_002249.1_PROBE1_KCNN3	3.16019	0.081
134605.1_PROBE1_0	3.14867	0.082
NM_032669.1_PROBE1_C11orf9	3.14392	0.131
NM_022352.1_PROBE1_CARD9	3.15148	0.946
NM_000717.2_PROBE1_CA4	3.1379	0.111
117741.1_PROBE1_PTGDR	3.1498	0.072
NM_022304.1_PROBE1_HRH2	3.1339	0.214
X68879_PROBE1_EMX1	3.12276	0.066
8048114CB1_PROBE1_FST	3.11111	0.196
AK002160_PROBE1_ANTXR1	3.12035	0.121
AB011106_PROBE1_KIAA0534	3.11052	0.852
NM_032254.1_PROBE1_DKFZp434F142	3.09501	0.129
AL137597_PROBE1_TP53INP2	3.08845	0.063
NM_003950.1_PROBE1_F2RL3	3.08507	0.089
NM_000900.1_PROBE1_MGP	3.07763	0.088
AI742085_PROBE1_0	3.05347	0.095
1446225.1_PROBE1_C18orf1	3.05087	0.111
NM_002261.1_PROBE1_KLRC3	3.05219	0.11
NM_016022.1_PROBE1_APH-1A	3.04697	0.075
NM_020038.1_PROBE1_ABCC3	3.05233	0.149
NM_024081.1_PROBE1_PRRG4	3.03651	0.073
NM_003507.1_PROBE1_FZD7	3.02877	0.111
M64722_PROBE1_CLU	3.00339	0.067
196693.1_PROBE1_MYLK2	3.00413	0.071
NM_001882.2_PROBE1_CRHBP	2.98493	0.074
138634CB1_PROBE1_APOD	2.9772	0.129
1447505.3_PROBE1_EPB41L5	2.98279	0.089
NM_022641.1_PROBE1_CSH1	2.97093	0.068
427830.32_PROBE1_GNAL	2.96351	0.094
NM_004513.1_PROBE1_IL16	2.96445	0.087
NM_015224.1_PROBE1_RAP140	2.96094	0.131
BM015491_PROBE1_0	2.9392	0.065
2778090CB1_PROBE1_MFGE8	2.94129	0.077
399067.1_PROBE1_LRRN1	2.92735	0.084
238299.9_PROBE1_STK32C	2.92164	0.122
1501688.3_PROBE1_TPM4	2.92519	0.135
1808144CB1_PROBE1_SLC26A3	2.8949	0.178
NM_030572.1_PROBE1_MGC10946	2.89456	0.059
NM_017958.1_PROBE1_PLEKHB2	2.8932	0.076
7948785CB1_PROBE1_C15orf27	2.88136	0.202
5941336CB1_PROBE1_AKR1C1	2.86941	0.131
NM_006385.1_PROBE1_ZNF211	2.87185	0.139
NM_000130.2_PROBE1_F5	2.83321	0.126
NM_016611.1_PROBE1_KCNK4	2.83334	0.095
NM_025135.1_PROBE1_KIAA1695	2.81914	0.073
NM_022360.1_PROBE1_FAM12B	2.82364	0.747
1399366.1_PROBE1_THBS1	2.82659	0.155
1502800.17_PROBE1_0	2.81106	0.072
1439690CB1_PROBE1_KIAA0335	2.79261	0.117
NM_021131.1_PROBE1_PPP2R4	2.79331	0.213
NM_002361.1_PROBE1_MAG	2.7864	0.095
NM_024698.1_PROBE1_SLC25A22	2.77425	0.166
138642.4_PROBE1_0	2.77218	0.145
480201.19_PROBE1_TMC4	2.74764	0.053
NM_002418.1_PROBE1_MLN	2.73126	0.125
1506608.1_PROBE1_FXYD2	2.73974	0.135
NM_000578.1_PROBE1_SLC11A1	2.72645	0.14
NM_004313.1_PROBE1_ARRB2	2.7176	0.94
NM_005623.1_PROBE1_CCL8	2.70938	0.095
NM_014217.1_PROBE1_KCNK2	2.69478	0.125
NM_032289.1_PROBE1_PSD2	2.69898	0.161
NM_001482.1_PROBE1_GATM	2.69067	0.128
NM_000184.1_PROBE1_HBG2	2.6983	0.123
NM_004911.1_PROBE1_ERP70	2.68043	0.09
NM_006143.1_PROBE1_GPR19	2.68685	0.053
NM_002091.1_PROBE1_GRP	2.6862	0.09
NM_022135.1_PROBE1_POPDC2	2.67582	0.119
AB007895_PROBE1_FLJ11383	2.66708	0.176
4794511CB1_PROBE1_RORC	2.6694	0.068
NM_003154.1_PROBE1_STATH	2.6637	0.06
239604.1_PROBE1_Shax3	2.65842	0.215
NM_021014.1_PROBE1_SSX3	2.65341	0.887
1044542.1_PROBE1_0	2.65316	0.125
AF070632_PROBE1_0	2.64057	0.086
1452418.19_PROBE1_AKAP13	2.63586	0.112
246858.26_PROBE1_0	2.6203	0.154
AF268036_PROBE1_RGS18	2.62577	0.089
NM_033194.1_PROBE1_HSPB9	2.62606	0.082
1399604.4_PROBE1_0	2.6304	0.16
102133.1_PROBE1_FLJ13373	2.61372	0.168
1629416CB1_PROBE1_LGALS2	2.62258	0.076
NM_004225.1_PROBE1_MFHAS1	2.61706	0.116
AB018258_PROBE1_ATP10B	2.86261	0.139
407265.3_PROBE1_SMYD1	2.6044	0.103
AF090101_PROBE1_0	2.59707	0.137
1338223.1_PROBE1_0	2.59529	0.205
NM_005074.1_PROBE1_SLC17A1	2.58757	0.129
255137.1_PROBE1_0	2.58358	0.102
NM_012431.1_PROBE1_SEMA3E	2.58242	0.097
AB007965_PROBE1_CYHR1	2.57376	0.135
NM_017630.1_PROBE1_FLJ20034	2.57136	0.256
AJ271372_PROBE1_0	2.56153	0.156
3815083CB1_PROBE1_SIRT5	2.57139	0.086
7659504CB1_PROBE1_0	2.56263	0.087
124193.1_PROBE1_0	2.56285	0.069
2768553CB1_PROBE1_CXCL11	2.55222	0.097
NM_006259.1_PROBE1_PRKG2	2.56283	0.071
BF510762_PROBE1_0	2.55325	0.142
350625.1_PROBE2_MGC15937	2.54888	0.111
473764.1_PROBE1_0	2.54729	0.092
1449681.1_PROBE1_RPL35A	2.54114	0.089
274763.1_PROBE1_0	2.53187	0.097
NM_005708.2_PROBE1_GPC6	2.52719	0.119
1398113.1_PROBE1_0	2.52618	0.078
1352360.1_PROBE1_DNAH2	2.51846	0.147
NM_016943.1_PROBE1_TAS2R3	2.52258	0.133
NM_017671.1_PROBE1_C20orf42	2.4992	0.086
AL137727_PROBE1_C14orf9	2.49824	0.189
NM_004696.1_PROBE1_SLC16A4	2.49527	0.087
1012837.1_PROBE1_0	2.50036	0.972
AI023333_PROBE1_0	2.49222	0.132
NM_001733.1_PROBE1_C1R	2.48042	0.112
363568.1_PROBE1_GPR56	2.48151	0.102
1447251.2_PROBE1_0	2.47904	0.117
AA468190_PROBE1_SS18	2.46719	0.102
AK027819_PROBE1_FLJ20032	2.45849	0.085
1384815.1_PROBE1_0	2.45271	0.146
NM_020249.1_PROBE1_ADAMTS9	2.45035	0.154
1111813.1_PROBE1_NRXN3	2.45079	0.111
NM_001430.1_PROBE1_EPAS1	2.45533	0.11
1448563.1_PROBE1_CLNS1A	2.44751	0.137
132928.1_PROBE1_KIAA1577	2.43634	0.104
AV719512_PROBE1_DPYS	2.43882	0.115
112995.1_PROBE1_NKTR	2.41974	0.113
NM_006770.1_PROBE1_MARCO	2.41541	0.149
NM_022071.1_PROBE1_SH2D4A	2.41551	0.091
NM_003244.1_PROBE1_TGIF	2.41852	0.159
NM_006984.1_PROBE1_CLDN10	2.41239	0.105
AB033107_PROBE1_KIAA1281	2.41329	0.112
NM_001232.1_PROBE1_CASQ2	2.40887	0.114
236153.10_PROBE1_FLJ22313	2.40105	0.108
NM_005923.2_PROBE1_MAP3K5	2.40519	0.117
2345060CB1_PROBE1_LOC90625	2.40801	0.128
NM_000055.1_PROBE1_BCHE	2.39505	0.912
331232.27_PROBE2_0	2.38862	0.88
2365223CB1_PROBE1_ANGPTL1	2.3817	0.095
118834.8_PROBE1_0	2.3795	0.138
NM_002108.2_PROBE1_HAL	2.37391	0.088
NM_032510.1_PROBE1_PARD6G	2.37204	0.084
NM_019093.1_PROBE1_UGT1A6	2.3748	0.152
411043.2_PROBE1_ZADH1	2.36474	0.174
NM_000047.1_PROBE1_ARSE	2.35588	0.126
NM_006120.1_PROBE1_HLA-DMA	2.35465	0.16
1568019CB1_PROBE1_NADSYN1	2.35057	0.126
1453155.1_PROBE1_GART	2.35215	0.093
NM_001144.1_PROBE1_AMFR	2.35374	0.131
4181626CB1_PROBE1_GDA	2.35257	0.165
NM_013941.1_PROBE1_OR10C1	2.34696	0.094
R61231_PROBE1_0	2.34443	0.094
NM_018000.1_PROBE1_FLJ10116	2.3489	0.097
1070187.1_PROBE1_0	2.33793	0.152
1160408.1_PROBE1_UNR	2.33653	0.077
NM_003734.2_PROBE1_AOC3	2.33635	0.107
NM_003063.1_PROBE1_SLN	2.32751	0.163
7499320CB1_PROBE1_PCDHGC3; PCDHGB7	2.32396	0.197
575983CB1_PROBE1_UBD	2.32461	0.084
NM_003590.1_PROBE1_CUL3	2.32204	0.901
1987653CB1_PROBE1_RPS4Y1	2.32138	0.089
NM_006794.1_PROBE1_GPR75	2.31552	0.138
NM_016124.1_PROBE1_RHD	2.31027	0.092
471620.2_PROBE1_H-plk	2.30615	0.078
NM_007127.1_PROBE1_VIL1	2.30609	0.144
NM_014923.1_PROBE1_FNDC3	2.30855	0.098
1447821.1_PROBE1_C20orf17	2.30426	0.143
NM_001298.1_PROBE1_CNGA3	2.30613	0.115
474797.23_PROBE1_0	2.30498	0.123
AAD05209_PROBE1_LOC348158	2.30596	0.072
AK000276_PROBE1_NKD1	2.30569	0.976
NM_002036.1_PROBE1_FY	2.3064	0.825
X57025_PROBE1_IGF1	2.2934	0.082
BC011758_PROBE1_DKFZp727A071	2.28694	0.111
NM_024087.1_PROBE1_ASB9	2.29577	0.117
AL133657_PROBE1_RPIP8	2.28841	0.127
NM_018586.1_PROBE1_PRO1584	2.27048	0.105
1452820.1_PROBE1_MGLL	2.26662	0.149
NM_019644.1_PROBE1_ANKRD7	2.26637	0.139
1101333.1_PROBE1_LOC132241	2.26404	0.154
NM_000265.1_PROBE1_NCF1	2.26231	0.076
NM_024800.1_PROBE1_NEK11	2.26131	0.164
NM_000833.2_PROBE1_GRIN2A	2.256	0.926
NM_006228.2_PROBE1_PNOC	2.25472	0.192
NM_005427.1_PROBE1_TP73	2.24753	0.191
NM_000596.1_PROBE1_IGFBP1	2.2457	0.121
NM_005938.1_PROBE1_MLLT7	2.23706	0.103
NM_015854.1_PROBE1_LOC51036	2.24047	0.139
NM_004563.1_PROBE1_PCK2	2.23511	0.12
NM_005606.1_PROBE1_LGMN	2.23902	0.109
U24578_PROBE1_0	2.24281	0.122
NM_020974.1_PROBE1_SCUBE2	2.23219	0.135
NM_021822.1_PROBE1_APOBEC3G	2.2316	0.121
NM_002462_PROBE1_MX1	2.23	0.815
NM_001940.2_PROBE1_DRPLA	2.2268	0.16
NM_007088.1_PROBE1_CALB2	2.21808	0.136
NM_000064.1_PROBE1_C3	2.21587	0.153
407605.1_PROBE1_ALS2CR13	2.22248	0.092
332068.1_PROBE1_KIAA1643	2.2255	0.142
NM_006874.1_PROBE1_ELF2	2.21657	0.188
NM_004354.1_PROBE1_CCNG2	2.21629	0.111
2640862CB1_PROBE1_BIK	2.21262	0.121
NM_002919.1_PROBE1_RFX3	2.20996	0.166
NM_004460.1_PROBE1_FAP	2.20212	0.215
NM_000915.2_PROBE1_OXT	2.2064	0.209
1004432.1_PROBE1_0	2.21285	0.077
NM_015719.1_PROBE1_COL5A3	2.20848	0.189
NM_032341.1_PROBE1_MGC14844	2.2087	0.792
NM_016735.1_PROBE1_LIMK1	2.20333	0.215
NM_000876.1_PROBE1_IGF2R	2.20211	0.122
NM_006611.1_PROBE1_KLRA1	2.19851	0.167
NM_007071.1_PROBE1_HHLA3	2.19681	0.158
NM_019616.1_PROBE1_F7	2.19907	0.15
1101294.1_PROBE1_0	2.18683	0.149
NM_000432.1_PROBE1_MYL2	2.19344	0.164
1612384CB1_PROBE1_GNAL	2.18311	0.113
NM_022127.1_PROBE1_SLC28A3	2.18725	0.196
5036915CB1_PROBE1_CPN1	2.18246	0.073
NM_001678.1_PROBE1_ATP1B2	2.18203	0.136
NM_001871.1_PROBE1_CPB1	2.18216	0.867
NM_014840.1_PROBE1_KIAA0537	2.18441	0.167
1447635.1_PROBE1_0	2.17877	0.101
238004.5_PROBE1_MGC29671	2.17371	0.94
NM_016642.1_PROBE1_SPTBN5	2.17602	0.223
NM_031920.1_PROBE1_ARG99	2.17334	0.077
1040438.1_PROBE1_0	2.16333	0.098
3452365CB1_PROBE1_WARS2	2.15796	0.131
NM_020426.1_PROBE1_LYZL6	2.16875	0.122
348098.8_PROBE2_DNAH5	2.1643	0.121
AL096732_PROBE1_DNAH3	2.15553	0.113
U68494_PROBE1_SLC30A1	2.16114	0.205
1454254.3_PROBE1_ORAOV1	2.1583	0.137
AK002028_PROBE1_0	2.15932	0.082
7487957CB1_PROBE1_THPO	2.15012	0.15
NM_024877.1_PROBE1_FLJ13265	2.15151	0.153
407215.12_PROBE1_GPR56	2.15681	0.127
NM_006386.2_PROBE1_DDX17	2.15485	0.141
337523.3_PROBE1_ASAM	2.15132	0.124
1441245CB1_PROBE1_HERC2	2.1513	0.845
617517CB1_PROBE1_RGS4	2.14759	0.11
NM_024423.1_PROBE1_DSC3	2.1513	0.179
NM_018974.1_PROBE1_UNC93A	2.14304	0.139
NM_007048.1_PROBE1_BTN3A1	2.13661	0.117
AL117607_PROBE1_LOC203274	2.13204	0.163
NM_003485.1_PROBE1_GPR68	2.13151	0.204
2963709CB1_PROBE1_GLTP	2.1352	0.12
AB014573_PROBE1_NPHP4	2.12037	0.185
1452379.2_PROBE1_0	2.12938	0.111
NM_001463.1_PROBE1_FRZB	2.13034	0.158
AL110199_PROBE1_APCDD1	2.12019	0.827
1447119.1_PROBE1_IPO8	2.12697	0.112
1000237.1_PROBE1_0	2.11579	0.097
1134824.2_PROBE1_0	2.12041	0.208
NM_001365.1_PROBE1_DLG4	2.12308	0.077
NM_024825.1_PROBE1_FLJ23447	2.124	0.191
BE263911_PROBE1_RASL10B	2.12313	0.18
NM_015074.1_PROBE1_KIF1B	2.11527	0.097
NM_018971.1_PROBE1_GPR27	2.11553	0.141
1386174.1_PROBE1_0	2.11726	0.162
1135533.1_PROBE1_EDA	2.11794	0.112
NM_002517.1_PROBE1_NPAS1	2.11255	0.128
L21186_PROBE1_LOXL1	2.10626	0.102
2357636CB1_PROBE1_PR1	2.09729	0.745
179784CB1_PROBE1_GAB1	2.09636	0.109
AA534012_PROBE1_SH3GL1	2.09415	0.129
1043285.1_PROBE1_0	2.08515	0.179
D79646_PROBE1_NRXN3	2.08505	0.09
NM_006664.1_PROBE1_CCL27	2.08296	0.185
8268625CB1_PROBE1_KCNH1	2.08588	0.101
AF098485_PROBE1_NAP1L	2.08298	0.125
2686445CB1_PROBE1_CXCL5	2.07853	0.097
NM_012480.1_PROBE1_ZNF73	2.07656	0.309
NM_004033.1_PROBE1_ANXA6	2.07195	0.176
NM_003256.1_PROBE1_TIMP4	2.06687	0.16
NM_014424.1_PROBE1_HSPB7	2.0734	0.141
NM_017436.1_PROBE1_A4GALT	2.06805	0.146
1720947CB1_PROBE1_HLA-DRB3	2.07084	0.088
127905.1_PROBE1_0	2.06328	0.112
NM_030594.1_PROBE1_CPEB1	2.07034	0.128
NM_032728.1_PROBE1_C9orf67	2.05409	0.172
1448560.1_PROBE1_TCF7L1	2.04928	0.119
NM_025193.1_PROBE1_HSD3B7	2.04833	0.122
NM_032766.1_PROBE1_MGC16179	2.04498	0.167
258174.1_PROBE1_TIRAP	2.04879	0.928
NM_001154.2_PROBE2_ANXA5	2.04827	0.152
197613.1_PROBE1_FLJ42654	2.04793	0.14
1501423.6_PROBE1_TACC1	2.04298	0.171
238245.6_PROBE1_LOC90113	2.03812	0.156
NM_032908.1_PROBE1_MGC14407	2.03811	0.184
NM_002909.1_PROBE1_REG1A	2.03088	0.895
7481495CB1_PROBE1_MAGI-3	2.0415	0.156
1137948.1_PROBE1_ATM	2.03187	0.146
NM_032258.1_PROBE1_TBC1D3	2.03085	0.179
NM_016546.1_PROBE1_C1RL	2.02913	0.096
NM_025268.1_PROBE1_MGC4659	2.02686	0.108
NM_016463.1_PROBE1_CXXC5	2.01676	0.137
1445788.1_PROBE1_FXR1	2.01464	0.168
AB033029_PROBE1_USP31	2.00474	0.133
NM_014496.1_PROBE1_RPS6KA6	2.01211	0.113
AL049428_PROBE1_C10orf6	2.00543	0.111
NM_000089.1_PROBE1_COL1A2	2.00402	0.094
NM_003985.1_PROBE1_TNK1	2.00926	0.173
243088.1_PROBE1_FLJ35258	2.00519	0.847
NM_018265.1_PROBE1_FLJ10901	2.00401	0.13
AI758408_PROBE1_0	2.00066	0.168
NM_006273.2_PROBE1_CCL7	1.99141	0.176
NM_006875.1_PROBE1_PIM2	1.99834	0.194
NM_001076.1_PROBE1_UGT2B15	1.99139	0.106
AL049233_PROBE1_0	1.98848	0.18
NM_000394.2_PROBE1_CRYAA	1.99169	0.129
3776510CB1_PROBE1_ACTG1	1.99011	0.131
AA436989_PROBE1_HIST1H2AE	1.98726	0.253
NM_025195.1_PROBE1_TRIB1	1.98029	0.097
NM_001967.2_PROBE1_EIF4A2	1.99142	0.131
2695964CB1_PROBE1_MORF4L2	1.98502	0.137
NM_004887.1_PROBE1_CXCL14	1.98351	0.148
NM_004751.1_PROBE1_GCNT3	1.9779	0.129
C18044_PROBE1_CSH2	1.98022	0.161
1337015.1_PROBE1_0	1.98349	0.11
NM_001169.1_PROBE1_AQP8	1.97696	0.127
NM_007289.1_PROBE1_MME	1.97099	0.133
1672749CB1_PROBE1_ENTPD1	1.97825	0.257
NM_003024.1_PROBE1_ITSN1	1.97522	0.195
NM_002177.1_PROBE1_IFNW1	1.97404	0.105
NM_003810.1_PROBE1_TNFSF10	1.97561	0.14
899716.3_PROBE1_LOC162073	1.97268	0.118
NM_003383.1_PROBE1_VLDLR	1.97531	0.151
NM_000765.2_PROBE1_CYP3A7	1.96806	0.166
1465207CB1_PROBE1_PNLIPRP1	1.96892	0.165
BC010922_PROBE1_HHLA3	1.97099	0.195
AI184553_PROBE1_PPP3CB	1.97268	0.108
NM_006681.1_PROBE1_NMU	1.9684	0.243
136627.3_PROBE1_BTBD12	1.96559	0.126
NM_000245.1_PROBE1_MET	1.96242	0.994
NM_031244.1_PROBE1_SIRT5	1.95904	0.117
529293CB1_PROBE1_MT3	1.9599	0.112
1387242.1_PROBE1_0	1.96468	0.124
NM_022006.1_PROBE1_FXYD7	1.96364	0.235
1102333.1_PROBE1_0	1.96224	0.116
AK021984_PROBE1_KIAA1217	1.96517	0.147
AF038185_PROBE1_0	1.9598	0.169
NM_000706.2_PROBE1_AVPR1A	1.96053	0.118
NM_000613.1_PROBE1_HPX	1.95663	0.149
NM_032823.1_PROBE1_C9orf3	1.94565	0.103
NM_001125.1_PROBE1_ADPRH	1.94987	0.166
NM_004170.1_PROBE1_SLC1A1	1.94349	0.2
AB033035_PROBE1_KIAA1209	1.94766	0.155
NM_005012.1_PROBE1_ROR1	1.94528	0.177
NM_004838.1_PROBE1_HOMER3	1.94091	0.134
NM_000798.1_PROBE1_DRD5	1.93902	0.123
NM_014178.1_PROBE1_STXBP6	1.93634	0.129
NM_002184.1_PROBE1_IL6ST	1.9338	0.152
3167506CB1_PROBE1_PBX4	1.93088	0.16
AI826118_PROBE1_SELM	1.93019	0.151
NM_000173.1_PROBE1_GP1BA	1.92839	0.15
NM_004576.1_PROBE1_PPP2R2B	1.92834	0.887
NM_000165.2_PROBE1_GJA1	1.9328	0.179
NM_018113.1_PROBE1_LIMR	1.92094	0.161
NM_001663.2_PROBE1_ARF6	1.92205	0.176
1456083.1_PROBE1_0	1.92377	0.238
NM_021067.1_PROBE1_KIAA0186	1.92063	0.148
1361900.1_PROBE1_0	1.91605	0.18
NM_020632.1_PROBE1_ATP6V0A4	1.92112	0.124
4000264CB1_PROBE1_TIM14	1.92358	0.185
NM_003991.1_PROBE1_EDNRB	1.91551	0.209
1954067CB1_PROBE1_C6orf27	1.91532	0.15
7488382CB1_PROBE1_GDF2	1.91539	0.174
AB002321_PROBE1_KIAA0323	1.90983	0.148
NM_032744.1_PROBE1_C6orf105	1.91391	0.127
1388185.1_PROBE1_0	1.9025	0.197
NM_020689.2_PROBE1_SLC24A3	1.9094	0.197
NM_002561.1_PROBE1_P2RX5	1.90721	0.127
1462919.1_PROBE1_0	1.90085	0.132
NM_022912.1_PROBE1_C2orf23	1.89428	0.179
NM_003417.1_PROBE1_ZNF264	1.89601	0.964
NM_000358.1_PROBE1_TGFBI	1.89714	0.25
NM_004086.1_PROBE1_COCH	1.89656	0.15
1316742.9_PROBE1_0	1.89457	0.156
NM_000275.1_PROBE1_OCA2	1.89517	0.113
NM_003214.1_PROBE1_TEAD3	1.89105	0.139
252001.8_PROBE1_C2orf7	1.88829	0.16
NM_004787.1_PROBE1_SLIT2	1.8908	0.12
NM_015843.1_PROBE1_LMO7	1.89771	0.148
NM_014499.1_PROBE1_P2RY10	1.88937	0.143
1449607.1_PROBE1_0	1.88621	0.122
NM_004226.1_PROBE1_STK17B	1.89057	0.137
NM_000206.1_PROBE1_IL2RG	1.87828	0.146
238023.6_PROBE1_SLC16A14	1.88589	0.812
2009252CB1_PROBE1_RPGRIP1	1.89229	0.096
NM_001085.2_PROBE1_SERPINA3	1.88411	0.146
NM_001299.1_PROBE1_CNN1	1.8827	0.122
NM_004960.1_PROBE1_FUS	1.88262	0.159
AI078486_PROBE1_0	1.8826	0.183
NM_002386.1_PROBE1_MC1R	1.88027	0.119
NM_004761.1_PROBE1_RGL2	1.87717	0.107
148126.3_PROBE1_LOC57168	1.8774	0.123
NM_024552.1_PROBE1_LASS4	1.88374	0.167
AL133591_PROBE1_LOC283174	1.87704	0.134
NM_016321.1_PROBE1_RHCG	1.8761	0.23
1006903.8_PROBE2_0	1.87105	0.163
200057.4_PROBE1_F11R	1.87705	0.23
1440336.3_PROBE2_FLJ37451	1.8758	0.144
NM_021943.1_PROBE1_TEX27	1.8773	0.118
NM_001461.1_PROBE1_FMO5	1.87294	0.137
236582.3_PROBE1_TNNT1	1.86224	0.251
NM_014665.1_PROBE1_LRRC14	1.86884	0.239
NM_000620.1_PROBE1_NOS1	1.87374	0.16
979572.1_PROBE1_CPA4	1.87032	0.163
NM_052839.1_PROBE1_PANX2	1.86016	0.165
1342572.1_PROBE1_SNRPN	1.855	0.153
NM_007115.1_PROBE1_TNFAIP6	1.86118	0.127
NM_005769.1_PROBE1_CHST4	1.86003	0.173
NM_003162.1_PROBE1_STRN	1.85937	0.128
1064499.13_PROBE1_0	1.85997	0.231
60209501CB1_PROBE1_GDF9	1.8593	0.176
AA135654_PROBE1_PEPD	1.85609	0.266
NM_031366.1_PROBE1_COL4A3	1.85631	0.208
NM_032896.1_PROBE1_UPK1A	1.84739	0.194
5391816CB1_PROBE1_LOC134147	1.84891	0.184
1090155.20_PROBE1_CPT1C	1.85681	0.238
1101302.1_PROBE1_0	1.85271	0.115
407039.1_PROBE1_0	1.85239	0.121
1043568.1_PROBE2_CD33L3	1.84485	0.12
AB033050_PROBE1_RAI17	1.85115	0.11
NM_030766.1_PROBE1_BCL2L14	1.85073	0.198
NM_003608.1_PROBE1_GPR65	1.84779	0.135
NM_004572.1_PROBE1_PKP2	1.85486	0.161
NM_031415.1_PROBE1_MLZE	1.85465	0.141
1455325.4_PROBE1_FLJ12525	1.85215	0.154
AB028984_PROBE1_KIAA1061	1.84853	0.131
NM_014801.1_PROBE1_FLJ11383	1.84348	0.112
NM_004172.1_PROBE1_SLC1A3	1.83718	0.158
1453334.3_PROBE1_KIAA0907	1.83794	0.107
NM_022820.2_PROBE1_CYP3A43	1.84385	0.192
NM_002800.1_PROBE1_PSMB9	1.83401	0.219
AB018295_PROBE1_NY-REN-7	1.84165	0.092
NM_003980.2_PROBE1_MAP7	1.83483	0.115
1506033.1_PROBE1_MAGED2	1.83518	0.215
1454128.1_PROBE1_PPP4R1	1.83315	0.152
2906870CB1_PROBE1_CD1B	1.83752	0.148
1450007.2_PROBE1_C14orf119	1.83144	0.093
NM_015178.1_PROBE1_RHOBTB2	1.83148	0.233
NM_032622.1_PROBE1_LNX	1.82821	0.139
NM_012181.1_PROBE1_FKBP8	1.83288	0.139
NM_016109.1_PROBE1_ANGPTL4	1.82736	0.135
203807.10_PROBE1_0	1.82693	0.171
NM_018572.1_PROBE1_PRO1051	1.82839	0.117
NM_032364.1_PROBE1_DNAJC14	1.82134	0.096
NM_020659.1_PROBE1_TTYH1	1.8296	0.262
1505512.2_PROBE1_0	1.82773	0.123
AK024230_PROBE1_YWHAG	1.82378	0.134
M83822_PROBE1_LRBA	1.82402	0.152
401629.9_PROBE1_THEA	1.82687	0.227
NM_005908.1_PROBE1_MANBA	1.82436	0.138
NM_003919.1_PROBE1_SGCE	1.82633	0.122
344056.4_PROBE1_FPRL1	1.82494	0.159
NM_019002.1_PROBE1_ETAA16	1.81865	0.206
NM_003958.1_PROBE1_RNF8	1.82463	0.194
NM_021229.1_PROBE1_NTN4	1.81963	0.118
8102282CB1_PROBE1_SAG	1.82061	0.237
1383421.7_PROBE1_0	1.81627	0.942
NM_014033.1_PROBE1_DKFZP586A0522	1.81504	0.175
NM_001283.1_PROBE1_AP1S1	1.80939	0.187
NM_005476.2_PROBE1_GNE	1.80946	0.192
NM_005757.2_PROBE1_MBNL2	1.80768	0.181
NM_017954.1_PROBE1_CADPS2	1.80836	0.251
NM_002457.1_PROBE1_MUC2	1.80425	0.123
NM_031421.1_PROBE1_DKFZP434H0115	1.80005	0.123
2794743CB1_PROBE1_CYP2F1	1.79959	0.112
NM_006847.1_PROBE1_LILRB4	1.80048	0.143
AL137477_PROBE1_CDH24	1.79787	0.165
1384720.93_PROBE1_ACTB	1.80469	0.212
AI384118_PROBE1_0	1.79937	0.116
AB040927_PROBE1_SH3MD2	1.79564	0.138
3934519CB1_PROBE1_ZNF569	1.79551	0.149
NM_005907.1_PROBE1_MAN1A1	1.79308	0.111
NM_024913.1_PROBE1_FLJ21986	1.78989	0.131
NM_020649.1_PROBE1_CBX8	1.79487	0.13
NM_013352.1_PROBE1_SART2	1.79345	0.141
350231.3_PROBE1_EPHB1	1.78493	0.139
NM_017675.1_PROBE1_PC-LKC	1.79148	0.207
NM_003603.2_PROBE1_ARGBP2	1.7866	0.179
NM_020184.1_PROBE1_CNNM4	1.78166	0.233
350904.1_PROBE1_SYNPR	1.78591	0.146
NM_002303.1_PROBE1_LEPR	1.78932	0.164
1504051.1_PROBE1_0	1.7797	0.166
NM_000393.1_PROBE1_COL5A2	1.78509	0.146
M37154_PROBE1_GLUD1	1.78653	0.115
NM_004690.2_PROBE1_LATS1	1.77649	0.136
NM_052931.1_PROBE1_SLAMF6	1.77968	0.135
NM_006359.1_PROBE1_SLC9A6	1.77539	0.22
1500960.5_PROBE1_ST7	1.78162	0.164
117068.25_PROBE1_0	1.77133	0.12
349615.14_PROBE1_MGC11324	1.77055	0.097
1329276.1_PROBE1_ACTGP1	1.77671	0.172
NM_017696.1_PROBE1_FLJ20170	1.76578	0.152
115869.1_PROBE1_0	1.76984	0.16
1016851.1_PROBE1_0	1.77521	0.21
1019621.1_PROBE1_JRK	1.76871	0.216
AF131763_PROBE1_MGC11349	1.76758	0.211
1388912.1_PROBE1_FMR1	1.76437	0.169
2966620CB1_PROBE1_CLU	1.76848	0.137
NM_006426.1_PROBE1_DPYSL4	1.76143	0.216
NM_014782.1_PROBE1_ARMCX2	1.76044	0.168
NM_005983.1_PROBE1_SKP2	1.76386	0.196
334183.2_PROBE1_0	1.76369	0.122
1094874.4_PROBE1_0	1.76644	0.13
NM_012134.1_PROBE1_LMOD1	1.75799	0.93
1902066CB1_PROBE1_EGR4	1.75712	0.132
NM_018038.1_PROBE1_FLJ10246	1.75823	0.22
AF008442_PROBE1_POLR1C	1.75527	0.156
NM_018647.1_PROBE1_TNFRSF19	1.74836	0.891
NM_006158.1_PROBE1_NEFL	1.75647	0.218
NM_032150.1_PROBE1_DKFZP434P1735	1.7585	0.168
1043844.1_PROBE1_TRPC1	1.75396	0.197
335357.2_PROBE1_C14orf168	1.75016	0.168
D50911_PROBE1_VGLL4	1.75331	0.171
NM_001307.1_PROBE1_CLDN7	1.74705	0.125
208133.1_PROBE1_LOC199800	1.75204	0.12
NM_014714.1_PROBE1_KIAA0590	1.74844	0.196
NM_001464.2_PROBE1_ADAM2	1.74894	0.156
AL157488_PROBE1_0	1.74697	0.147
NM_001393.1_PROBE1_ECM2	1.74263	0.181
2992851CB1_PROBE1_NPHS1	1.73597	0.225
NM_005529.2_PROBE1_HSPG2	1.7381	0.186
1098724.1_PROBE2_0	1.7415	0.112
1452815.3_PROBE1_0	1.73738	0.113
Y16961_PROBE1_TP73L	1.73266	0.166
AB013897_PROBE1_HKR1	1.7325	0.195
NM_032402.1_PROBE1_PCDHGC3	1.73183	0.269
NM_021832.1_PROBE1_ADAM17	1.72778	0.216
NM_005381.1_PROBE1_NCL	1.72732	0.188
1390341.1_PROBE1_SCAND2	1.73176	0.114
AB051522_PROBE1_DIXDC1	1.72797	0.118
7474225CB1_PROBE1_KCNMB4	1.72617	0.182
NM_003979.2_PROBE1_RAI3	1.73101	0.124
1327497.22_PROBE1_LOC90408	1.72414	0.167
2016903CB1_PROBE1_NDOR1	1.72884	0.134
234211.1_PROBE1_0	1.72928	0.883
1425169CB1_PROBE1_S100A7	1.726	0.123
1384389.1_PROBE1_AZGP1	1.71912	0.215
NM_018972.1_PROBE1_GDAP1	1.7243	0.092
U81001_PROBE1_SNRPN	1.68235	0.222
NM_020898.1_PROBE1_KIAA1536	1.71744	0.162
NM_002993.1_PROBE1_CXCL6	1.71785	0.148
236294.1_PROBE1_RBP7	1.70876	0.133
1440392.1_PROBE1_0	1.71514	0.174
NM_002144.1_PROBE1_HOXB1	1.71822	0.139
NM_001605.1_PROBE1_AARS	1.70774	0.216
AL049455_PROBE1_DPT	1.7084	0.865
NM_012339.1_PROBE1_NET-7	1.7125	0.117
1011578.1_PROBE1_0	1.71779	0.262
AL109698_PROBE1_DKFZp547K1113	1.70822	0.203
NM_005601.1_PROBE1_NKG7	1.70217	0.146
229293.6_PROBE1_HTRA3	1.70587	0.161
AL157468_PROBE1_CKLFSF4	1.70444	0.16
135831CB1_PROBE1_PRKCA	1.70587	0.155
AF055027_PROBE1_CARM1	1.70731	0.904
NM_012443.1_PROBE1_SPAG6	1.70315	0.119
NM_021132.1_PROBE1_PPP3CB	1.70759	0.203
AL133662_PROBE1_KIAA0913	1.70277	0.255
3140701CB1_PROBE1_RCP9	1.70123	0.135
419687.20_PROBE1_KIAA1185	1.70267	0.171
NM_018127.2_PROBE1_ELAC2	1.70313	0.244
NM_003944.1_PROBE1_SELENBP1	1.70867	0.163
AL133117_PROBE1_THOC2	1.69414	0.224
203239.2_PROBE1_ADAMTS15	1.69917	0.172
NM_005564.1_PROBE1_LCN2	1.69972	0.95
AL117601_PROBE1_FLJ35848	1.69539	0.185
NM_014893.1_PROBE1_NLGN4Y	1.69814	0.117
BF511212_PROBE1_0	1.68428	0.259
S72487_PROBE1_0	1.68513	0.143
2132870CB1_PROBE1_IPO7	1.68999	0.171
1454207.4_PROBE1_COX7A1	1.68381	0.152
410884.1_PROBE1_FLJ22419	1.68572	0.152
NM_000853.1_PROBE1_GSTT1	1.68337	0.13
NM_019897.1_PROBE1_OR2S2; OST715	1.6874	0.144
2722347CB1_PROBE1_CYFIP2	1.68375	0.18
1054820.1_PROBE1_0	1.68128	0.185
NM_012219.1_PROBE1_MRAS	1.68039	0.143
NM_000211.1_PROBE1_ITGB2	1.68425	0.136
1240366CB1_PROBE1_LOC124245	1.68132	0.166
NM_007256.1_PROBE1_SLCO2B1	1.67971	0.157
NM_007105.1_PROBE1_SLC22A1LS	1.6792	0.26
NM_021806.1_PROBE1_FAM3A	1.66931	0.125
M68874_PROBE1_PLA2G4A	1.68055	0.187
NM_021778.1_PROBE1_ADAM28	1.67363	0.121
NM_016240.1_PROBE1_SCARA3	1.67543	0.133
NM_017736.1_PROBE1_THUMPD1	1.67288	0.167
NM_001853.1_PROBE1_COL9A3	1.67468	0.222
AY032950_PROBE1_TRPM7	1.67628	0.154
NM_014548.1_PROBE1_TMOD2	1.67531	0.135
AF232772_PROBE1_HAS3	1.67076	0.154
NM_002023.2_PROBE1_FMOD	1.66441	0.187
1399017.6_PROBE1_0	1.67759	0.15
1398410.4_PROBE1_FLJ21877;	1.67023	0.127
NM_000956.1_PROBE1_PTGER2	1.67618	0.103
NM_032999_PROBE1_GTF2I	1.67202	0.816
NM_020466.1_PROBE1_DJ122O8.2	1.66676	0.179
NM_005302.1_PROBE1_GPR37	1.6646	0.144
NM_014813.1_PROBE1_KIAA0806	1.66802	0.14
1331989.1_PROBE1_0	1.66246	0.258
NM_022164.1_PROBE1_LCN7	1.66131	0.189
BC010443_PROBE1_C19orf36	1.66647	0.215
NM_001917.1_PROBE1_DAO	1.66079	0.883
NM_002910.4_PROBE1_RENBP	1.66205	0.21
NM_024749.1_PROBE1_FLJ12505	1.66426	0.259
NM_002029.1_PROBE1_FPR1	1.66792	0.124
NM_023940.1_PROBE1_RASL11B	1.65917	0.218
NM_017789.1_PROBE1_SEMA4C	1.65847	0.24
1043307.10_PROBE1_0	1.66498	0.136
AL137385_PROBE1_FLJ40311	1.66195	0.248
1499271.2_PROBE1_0	1.66375	0.933
1309596.1_PROBE2_0	1.66314	0.246
AL137595_PROBE1_0	1.65577	0.148
1454119.1_PROBE1_EGLN3	1.65921	0.167
1386162.1_PROBE1_0	1.65876	0.188
AL137491_PROBE1_LOC148696	1.65635	0.24
7473855CB1_PROBE1_RDH8	1.65775	0.204
NM_020978.1_PROBE1_AMY2B	1.65477	0.256
NM_006744.2_PROBE1_RBP4	1.65778	0.19
NM_031957.1_PROBE1_KRTAP1-5	1.66053	0.147
224074.5_PROBE1_APEG1	1.65335	0.17
NM_004363.1_PROBE1_CEACAM5	1.65064	0.133
987822.1_PROBE1_PP2135	1.65149	0.118
NM_025051.1_PROBE1_FLJ23022	1.64902	0.169
AAF04911_PROBE1_FLJ12788	1.65493	0.18
NM_024500.1_PROBE1_POLYDOM	1.65024	0.898
1447305.2_PROBE1_CTSS	1.64286	0.16
NM_000916.2_PROBE1_OXTR	1.64909	0.17
NM_052932.1_PROBE1_PORIMIN	1.64413	0.24
1499261.1_PROBE1_PECAM1	1.64496	0.202
NM_022765.1_PROBE1_NICAL	1.6463	0.161
NM_018964.1_PROBE1_SLC37A1	1.63963	0.218
AF000994_PROBE1_UTY	1.64129	0.192
NM_001050.1_PROBE1_SSTR2	1.63442	0.179
1098496.17_PROBE1_ZNF562	1.6332	0.16
NM_003857.2_PROBE1_GALR2	1.63875	0.158
NM_007183.1_PROBE1_PKP3	1.63631	0.239
1500925.1_PROBE1_GSTO1	1.63456	0.134
NM_012159.1_PROBE1_FBXL21	1.6351	0.112
AB037820_PROBE1_KIAA1399	1.63022	0.175
NM_004898.1_PROBE1_CLOCK	1.62913	0.213
NM_019060.1_PROBE1_NICE-1	1.63148	0.175
NM_000840.1_PROBE1_GRM3	1.62929	0.2
125066.1_PROBE1_FLJ11142	1.62901	0.145
1323520.1_PROBE1_CRABP2	1.62539	0.151
460745.7_PROBE1_KIAA1277	1.62421	0.199
1383418.3_PROBE1_EPB41	1.62649	0.189
260873CB1_PROBE1_DNAJB6	1.62456	0.218
AA127051_PROBE1_MAPK8IP1	1.62515	0.142
1455330.4_PROBE1_FLJ14490	1.62426	0.167
NM_005276.1_PROBE1_GPD1	1.62592	0.161
NM_024774.1_PROBE1_FLJ21924	1.62617	0.157
NM_004369.1_PROBE1_COL6A3	1.61538	0.119
NM_017601.1_PROBE1_OBTP	1.6228	0.991
AK000151_PROBE1_PB1	1.62482	0.28
5656458CB1_PROBE1_TU3A	1.62098	0.188
480343.74_PROBE1_GPR110	1.62244	0.312
NM_018719.1_PROBE1_RAM2	1.61567	0.165
239272.5_PROBE1_0	1.61803	0.242
1327919.2_PROBE1_0	1.62231	0.233
6378729CB1_PROBE1_C1QTNF1	1.62258	0.228
1508191.6_PROBE1_MGC16037	1.62123	0.967
1398102.1_PROBE1_0	1.62138	0.136
NM_002017.2_PROBE1_FLI1	1.61777	0.156
BC013923_PROBE1_SOX2	1.62224	0.957
NM_002575.1_PROBE1_SERPINB2	1.61589	0.249
BC007947_PROBE1_PHLDB3	1.61908	0.132
NM_018348.1_PROBE1_FLJ11171	1.61346	0.992
NM_016166.1_PROBE1_PIAS1	1.6098	0.159
AA932371_PROBE1_SKB1	1.61545	0.208
4332561CB1_PROBE1_TRPC7	1.61244	0.196
NM_022359.1_PROBE1_LOC64182	1.62249	0.162
AK000942_PROBE1_0	1.61331	0.149
1453911.2_PROBE1_RERE	1.60705	0.247
1907628CB1_PROBE1_PPP1R3C	1.61354	0.152
384371CB1_PROBE1_FSTL5	1.6046	0.149
NM_032365.1_PROBE1_ATAD2	1.61292	0.161
1506144.1_PROBE1_CAPG	1.60879	0.154
AB033009_PROBE1_KIAA1183	1.60668	0.199
NM_020904.1_PROBE1_PLEKHA4	1.61111	0.131
NM_004155.1_PROBE1_SERPINB9	1.61227	0.09
NM_012190.1_PROBE1_FTHFD	1.6049	0.17
1502225.9_PROBE1_0	1.60293	0.196
NM_025012.1_PROBE1_FLJ13769	1.60314	0.208
NM_002578.1_PROBE1_PAK3	1.60254	0.121
NM_000270.1_PROBE1_NP	1.60639	0.158
113115.1_PROBE1_0	1.60907	0.141
NM_014374.1_PROBE1_REPIN1	1.59638	0.993
NM_015542.1_PROBE1_UPF2	1.596	0.217
N80755_PROBE1_JPH3	1.59968	0.175
NM_012242.1_PROBE1_DKK1	1.59703	0.115
1796061CB1_PROBE1_SNN	1.59356	0.127
NM_000678.2_PROBE1_ADRA1D	1.59347	0.878
4027789CB1_PROBE1_PLP1	1.59634	0.225
NM_000862.1_PROBE1_HSD3B1	1.59758	0.134
390781.10_PROBE1_CRMP1	1.59552	0.146
NM_006139.1_PROBE1_CD28	1.59201	0.14
978860.1_PROBE1_LOC91614	1.59355	0.118
NM_013315.1_PROBE1_TPTE	1.59227	0.177
AF070578_PROBE1_SLC38A6	1.59863	0.112
BI669906_PROBE1_FLJ25534	1.58991	0.144
NM_012413.2_PROBE1_QPCT	1.59038	0.169
NM_004190.1_PROBE1_LIPF	1.5882	0.214
NM_004262.1_PROBE1_HAT	1.58437	0.126
NM_003739.2_PROBE1_AKR1C3	1.5803	0.206
411160.18_PROBE1_POLR2J2	1.58627	0.22
NM_000231.1_PROBE1_SGCG	1.58382	0.144
NM_013322.1_PROBE1_SNX10	1.5794	0.871
NM_016362.1_PROBE1_GHRL	1.57775	0.154
NM_033060.2_PROBE1_KRTAP4-10	1.5829	0.169
109648.1_PROBE1_0	1.57363	0.198
NM_006341.2_PROBE1_MAD2L2	1.58105	0.12
NM_017766.1_PROBE1_FLJ20321	1.58297	0.179
NM_014690.1_PROBE1_KIAA0773	1.57955	0.918
2727048CB1_PROBE1_RNP24	1.58259	0.135
NM_024970.1_PROBE1_FLJ11722	1.57635	0.142
337849.9_PROBE1_RAP1A	1.57475	0.155
BC010454_PROBE1_ZNHIT1	1.57828	0.173
NM_001681.1_PROBE1_ATP2A2	1.57521	0.23
NM_002241.1_PROBE1_KCNJ10	1.57648	0.115
NM_014661.1_PROBE1_KIAA0140	1.57194	0.911
3272571CB1_PROBE1_ARHGAP1	1.57765	0.235
7499633CB1_PROBE1_HDAC10	1.57326	0.192
2108706CB1_PROBE1_MGC9629	1.57505	0.169
NM_024901.1_PROBE1_FLJ22457	1.57517	0.172
1452468.1_PROBE1_0	1.57395	0.197
1453077.1_PROBE1_IGK	1.5741	0.142
NM_024763.1_PROBE1_FLJ23129	1.57396	0.884
NM_006480.1_PROBE1_RGS14	1.57408	0.153
NM_006779.1_PROBE1_CDC42EP2	3.49225	0.083
NM_022064.1_PROBE1_RNF123	1.56396	0.166
U82483_PROBE1_MADCAM1	1.57001	0.131
NM_001250.1_PROBE1_TNFRSF5	1.57183	0.213
1044035.1_PROBE1_0	1.56791	0.144
NM_001974.1_PROBE1_EMR1	1.57223	0.213
72173417CB1_PROBE1_LGR7	1.57192	0.175
NM_000080.1_PROBE1_CHRNE	1.56996	0.129
238171.18_PROBE1_FLJ11273	1.56781	0.165
NM_005025.1_PROBE1_SERPINI1	1.56686	0.136
218031.2_PROBE1_0	1.56754	0.127
NM_032509.1_PROBE1_LOC84549	1.56054	0.178
AI247798_PROBE1_0	1.56262	0.192
NM_017852.1_PROBE1_NALP2	1.56376	0.184
139900.1_PROBE1_0	1.56072	0.198
NM_000325.1_PROBE1_PITX2	1.56494	0.235
M18930_PROBE1_HPN	1.5552	0.293
NM_014143.1_PROBE1_PDCD1LG1	1.56169	0.991
NM_014702.1_PROBE1_KIAA0408	1.56091	0.285
AK023040_PROBE1_0	1.56397	0.128
1291971.1_PROBE1_FLJ21839	1.56146	0.094
NM_024092.1_PROBE1_MGC5508	1.56266	0.137
AY014403_PROBE1_KIF13A	1.55202	0.258
L11239_PROBE1_GBX1	1.55326	0.19
NM_001290.1_PROBE1_LDB2	1.55131	0.189
1395268.1_PROBE1_KIAA1160	1.54772	0.162
1613452CB1_PROBE1_COG6	1.54942	0.16
NM_005194.1_PROBE1_CEBPB	1.55221	0.166
1501749CB1_PROBE1_ECRG4	1.55052	0.151
NM_003151.1_PROBE1_STAT4	1.54917	0.223
3732868CB1_PROBE1_G0S2	1.54771	0.245
AB020672_PROBE1_KIAA0865	1.54898	0.128
1455031.2_PROBE1_PRKAG2	1.54682	0.163
NM_002356.4_PROBE1_MARCKS	1.54377	0.803
236204.1_PROBE1_TTYH2	1.54316	0.203
NM_003056.1_PROBE1_SLC19A1	1.53982	0.168
NM_005978.2_PROBE1_S100A2	1.54097	0.214
NM_003941.1_PROBE1_WASL	1.539	0.196
AI888150_PROBE1_0	1.53729	0.274
NM_014390.1_PROBE1_SND1	1.54023	0.321
NM_001927.1_PROBE1_DES	1.53863	0.259
NM_000540.1_PROBE1_RYR1	1.5421	0.199
1383705.3_PROBE1_0	1.54088	0.205
3272490CB1_PROBE1_DLAD	1.53972	0.159
NM_002522.1_PROBE1_NPTX1	1.53144	0.193
NM_000439.2_PROBE1_PCSK1	1.53537	0.214
NM_021979.2_PROBE1_HSPA2	1.5349	0.118
1399268.2_PROBE1_KIAA0090	1.5412	0.221
NM_030930.1_PROBE1_UNC93B1	1.5372	0.123
979318.3_PROBE1_UNQ3030	1.53636	0.881
NM_017448.1_PROBE1_LDHC	1.53242	0.171
NM_018371.1_PROBE1_ChGn	1.53558	0.195
NM_005720.1_PROBE1_ARPC1B	1.53328	0.164
NM_032849.1_PROBE1_FLJ14834	1.53007	0.135
NM_001856.1_PROBE1_COL16A1	1.53402	0.174
NM_015456.1_PROBE1_COBRA1	1.535	0.212
NM_002778.1_PROBE1_PSAP	1.52856	0.187
246648.1_PROBE1_LOC115548	1.53192	0.168
NM_031904.1_PROBE1_FKSG44	1.52995	0.179
NM_018166.1_PROBE1_FLJ10647	1.5264	0.145
NM_004390.1_PROBE1_CTSH	1.52876	0.168
NM_031885.1_PROBE1_BBS2	1.52481	0.159
T86305_PROBE1_0	1.52824	0.161
NM_032131.1_PROBE1_ARMC2	1.52675	0.263
NM_012132.1_PROBE1_CLDN8	1.52589	0.141
AK024474_PROBE1_UNC13D	1.52565	0.25
1329214.6_PROBE1_0	1.53154	0.184
1503608.1_PROBE1_TFG	1.52868	0.148
AF038174_PROBE1_C9orf91	1.52186	0.175
1385223.1_PROBE1_ALAS2	1.52337	0.175
NM_032333.1_PROBE1_C10orf58	1.52468	0.234
NM_000651.1_PROBE1_CR1	1.53021	0.947
NM_022659.1_PROBE1_EBF2	1.5268	0.277
1708350CB1_PROBE1_FLJ10634	1.52948	0.173
1351913.1_PROBE1_FBXO27	1.52201	0.191
NM_017878.1_PROBE1_HRASLS2	1.51881	0.166
1446195.1_PROBE1_ERBB2	1.51737	0.204
NM_006333.1_PROBE1_C1D	1.51965	0.157
NM_014683.1_PROBE1_ULK2	1.51962	0.186
NM_015156.1_PROBE1_RCOR1	1.51961	0.169
1448328.1_PROBE1_0	1.51772	0.152
NM_030795.1_PROBE1_STMN4	1.50962	0.133
NM_006329.1_PROBE1_FBLN5	1.51632	0.202
NM_032043.1_PROBE1_BRIP1	1.51803	0.158
NM_006820.1_PROBE1_C1orf29	1.51655	0.139
NM_004475.1_PROBE1_FLOT2	1.51336	0.224
NM_006297.1_PROBE1_XRCC1	1.51466	0.165
BG188114_PROBE1_SCG3	1.51222	0.221
NM_006106.1_PROBE1_YAP1	1.50773	0.231
1044739.1_PROBE1_0	1.51606	0.976
AB033047_PROBE1_Zep-2	1.50978	0.163
AB020335_PROBE1_SEL1L	1.5083	0.178
NM_013284.1_PROBE1_POLM	1.50886	0.218
NM_005380.1_PROBE1_NBL1	1.50456	0.227
NM_017890.1_PROBE1_COH1	1.50622	0.169
NM_006215.1_PROBE1_SERPINA4	1.5005	0.196
NM_012186.1_PROBE1_FOXE3	1.50465	0.23
CAB40552_PROBE1_0	1.50514	0.241
123364.1_PROBE1_ZBTB16	1.50109	0.179
978246.2_PROBE1_FABP5	1.50247	0.132
7113565CB1_PROBE1_SLITRK1	1.50252	0.213
AK002195_PROBE1_ARHGAP18	1.50432	0.178
BG680924_PROBE1_FABP5	1.50942	0.164
AF151783_PROBE1_C9orf88	1.5031	0.153
NM_002825.1_PROBE1_PTN	1.50572	0.849
NM_000186.1_PROBE1_CFH	1.49655	0.182
NM_030945.1_PROBE1_C1QTNF3	1.50021	0.276
AI869639_PROBE1_0	1.49766	0.187
NM_001200.1_PROBE1_BMP2	1.49583	0.187
BC009334_PROBE1_C20orf126	1.50301	0.252
346678.2_PROBE1_0	1.50054	0.16
334062.3_PROBE1_MGC26610	1.50243	0.994
1016796.1_PROBE1_PPFIA3	1.49392	0.201
AK001889_PROBE1_PRLR	1.49236	0.928
1377124.9_PROBE1_FUS	1.49697	0.176
NM_013262.2_PROBE1_MYLIP	1.48996	0.21
AF146694_PROBE1_0	1.50174	0.124
1501331.1_PROBE1_SENP3	1.49596	0.224
NM_000137.1_PROBE1_FAH	1.49294	0.196
4758042CB1_PROBE1_SLC17A6	1.49136	0.169
NM_002202.1_PROBE1_ISL1	1.4901	0.178
NM_025009.1_PROBE1_KIAA0635	1.49567	0.227
989740.1_PROBE1_RGS16	1.49392	0.279
NM_032576.1_PROBE1_CYorf15B	1.49395	0.127
1010214.1_PROBE1_GNLY	1.49027	0.167
1065910.9_PROBE1_0	1.48706	0.183
NM_007166.1_PROBE1_PICALM	1.48571	0.115
1446116.1_PROBE1_USP10	1.48675	0.156
BC006159_PROBE1_SUMF2	1.49149	0.16
NM_004357.1_PROBE1_CD151	1.48774	0.167
NM_032723.1_PROBE1_MGC12760	1.48844	0.132
AC005594_PROBE1_DPP9	1.48566	0.259
407291.1_PROBE1_0	1.48705	0.886
NM_007054.1_PROBE1_KIF3A	1.48071	0.173
235106.9_PROBE1_STAP2	1.48484	0.206
NM_018357.1_PROBE1_FLJ11196	1.48449	0.188
NM_003278.1_PROBE1_TNA	1.48885	0.201
AF245505_PROBE1_DKFZp564I1922	1.48294	0.176
D31765_PROBE1_POP1	1.47968	0.253
NM_005314.1_PROBE1_GRPR	1.48062	0.255
NM_017572.1_PROBE1_MKNK2	1.48446	0.207
1503626.8_PROBE1_FBXO18	1.4818	0.151
NM_000204.1_PROBE1_IF	1.48358	0.141
115924.1_PROBE1_CSNK2A1	1.48374	0.196
5714242CB1_PROBE1_BIRC1	1.48604	0.261
AB011168_PROBE1_KIAA0596	1.48302	0.798
NM_014262.1_PROBE1_LEPREL2	1.4807	0.233
899607.10_PROBE1_CERK	1.47988	0.206
NM_020441.1_PROBE1_CORO1B	1.47442	0.23
1448323.1_PROBE1_0	1.47983	0.201
NM_001051.1_PROBE1_SSTR3	1.48242	0.13
NM_016552.1_PROBE1_ANKMY1	1.4725	0.261
NM_013345.1_PROBE1_GPR132	1.4743	0.136
NM_001801.1_PROBE1_CDO1	1.47782	0.211
7342322CB1_PROBE1_ABCC6	1.4732	0.151
1447325.2_PROBE1_DKFZp434B1917	1.47244	0.196
X00437_PROBE1_0	1.472	0.17
AB013452_PROBE1_ATP8A1	1.47346	0.29
NM_018539.1_PROBE1_0	1.47065	0.204
NM_003322.2_PROBE1_TULP1	1.47124	0.946
105894.1_PROBE1_RIPX	1.47072	0.208
NM_005525.1_PROBE1_HSD11B1	1.46921	0.777
NM_001785.1_PROBE1_CDA	1.47004	0.982
412684.15_PROBE1_KCTD1	1.46571	0.149
AL122040_PROBE1_0	1.47206	0.16
NM_024847.1_PROBE1_TMC7	1.47189	0.19
NM_005199.3_PROBE1_CHRNG	1.46765	0.343
NM_005228.1_PROBE1_EGFR	1.46946	0.195
1128363.1_PROBE1_RAB40B	1.46678	0.193
NM_014489.1_PROBE2_FRAG1	1.46943	0.167
AL137488_PROBE1_DKFZp434N2030	1.46603	0.17
223174.7_PROBE1_BNIP3	1.46435	0.14
NM_014479.1_PROBE1_ADAMDEC1	1.46395	0.146
AA427982_PROBE1_KIAA1221	1.46599	0.231
NM_001808.1_PROBE1_CELL	1.46645	0.205
NM_014834.1_PROBE1_KIAA0563	1.46287	0.851
NM_025261.1_PROBE1_LY6G6C	1.46814	0.246
NM_003055.1_PROBE1_SLC18A3	1.46884	0.181
NM_003514.2_PROBE1_HIST1H2AM	1.46314	0.187
2173624CB1_PROBE1_VAV2	1.4634	0.249
1156228.6_PROBE1_0	1.45457	0.178
AK001858_PROBE1_FLJ10996	1.46274	0.147
NM_014111.1_PROBE1_PRO2086	1.45729	0.156
Z31695_PROBE1_INPP5A	1.46088	0.21
NM_001710.2_PROBE1_BF	1.45767	0.198
NM_002585.1_PROBE1_PBX1	1.45648	0.189
NM_003199.1_PROBE1_TCF4	1.45828	0.199
U80017_PROBE1_0	1.45786	0.208
1007281.1_PROBE1_PCDHGC3	1.45956	0.229
NM_022114.1_PROBE1_PRDM16	1.46495	0.951
1511050.2_PROBE1_DKFZP434D193	1.45942	0.254
NM_018231.1_PROBE1_FLJ10815	1.45656	0.184
105763.3_PROBE1_KIAA0220	1.45291	0.187
NM_004927.1_PROBE1_MRPL49	1.44693	0.161
NM_004790.1_PROBE1_SLC22A6	1.4534	0.268
198361.8_PROBE1_ABCA6	1.45513	0.193
U17033_PROBE1_PLA2R1	1.4544	0.144
NM_006180.1_PROBE1_NTRK2	1.45528	0.215
NM_024123.1_PROBE1_LY6G6E	1.45062	0.216
AB023175_PROBE1_POFUT2	1.44931	0.233
237796.2_PROBE1_C6orf145	1.45108	0.171
NM_015967.1_PROBE1_PTPN22	1.44877	0.157
NM_004137.1_PROBE1_KCNMB1	1.44847	0.15
NM_014948.1_PROBE1_UBCE7IP5	1.45301	0.24
NM_024581.1_PROBE1_C6orf60	1.45265	0.194
NM_015596.1_PROBE1_KLK13	1.4513	0.216
396052.1_PROBE1_CENTG2	1.44874	0.187
1103360.2_PROBE1_KCNG3	1.44647	0.204
NM_030932.1_PROBE1_DIAPH3	1.44568	0.171
NM_000880.1_PROBE1_IL7	1.44785	0.218
978151.12_PROBE1_FLJ20635	1.45119	0.219
NM_003787.1_PROBE1_NOL4	1.44496	0.2
AB032977_PROBE1_NAV1	1.44715	0.145
NM_004642.1_PROBE1_CDK2AP1	1.44297	0.17
317082.1_PROBE1_0	1.44205	0.222
NM_000016.1_PROBE1_ACADM	1.44088	0.2
NM_003341.1_PROBE1_UBE2E1	1.4402	0.196
NM_000414.1_PROBE1_HSD17B4	1.43901	0.188
162715CB1_PROBE1_IRF6	1.44053	0.249
AF399614_PROBE1_OR2V2; OR2V3; OST713	1.44459	0.149
337538.1_PROBE1_HSPC105	1.44385	0.199
200642.2_PROBE1_RTN4RL1	1.43373	0.215
008076CB1_PROBE1_BST2	1.44047	0.161
NM_004275.1_PROBE1_USP49	1.43952	0.893
1512301.2_PROBE1_DDIT3	1.43486	0.189
1503691.2_PROBE1_IL2RG	1.43214	0.155
NM_005924.1_PROBE1_MEOX2	1.43333	0.2
AL050127_PROBE1_0	1.4336	0.25
1383295.15_PROBE1_RPL28	1.43502	0.279
NM_002215.1_PROBE1_ITIH1	1.4352	0.187
NM_024498.1_PROBE1_ZNF117	1.43791	0.202
247354.15_PROBE1_CAPN13	1.43448	0.131
NM_004263.1_PROBE1_SEMA4F	1.4341	0.169
NM_017791.1_PROBE1_C14orf58	1.43725	0.185
NM_002350.1_PROBE1_LYN	1.43068	0.179
201446.1_PROBE1_0	1.43486	0.154
NM_005838.1_PROBE1_GLYAT	1.43649	0.217
NM_003076.1_PROBE1_SMARCD1	1.42971	0.153
1396311.1_PROBE1_0	1.42779	0.197
NM_024971.1_PROBE1_TRPM3	1.43363	0.207
NM_021038.1_PROBE1_MBNL1	1.4312	0.159
AI820763_PROBE1_0	1.43307	0.273
NM_003128.1_PROBE1_SPTBN1	1.42859	0.199
1018077.1_PROBE1_0	1.42645	0.188
AF070529_PROBE1_LOC51257	1.42448	0.944
3247905CB1_PROBE1_UNC5B	1.42827	0.145
1501700.1_PROBE1_LILRB3	1.4246	0.148
NM_017567.1_PROBE1_NAGK	1.42472	0.273
NM_005771.1_PROBE1_DHRS9	1.42938	0.221
NM_000693.1_PROBE1_ALDH1A3	1.4244	0.157
NM_013402.3_PROBE1_FADS1	1.42242	0.231
1497724.1_PROBE1_C21orf107	1.42395	0.252
AK027024_PROBE1_TCEA3	1.42237	0.188
NM_000404.1_PROBE1_GLB1	1.42049	0.25
108232.7_PROBE1_LOC128387	1.42439	0.193
NM_003506.1_PROBE1_FZD6	1.42138	0.183
NM_019884.1_PROBE2_GSK3A	1.42221	0.152
NM_012467.1_PROBE1_TPSG1	1.42628	0.214
199736.4_PROBE1_ZBTB16	1.42094	0.193
NM_031925.1_PROBE1_TMPIT	1.4223	0.252
AL050358_PROBE1_SLC26A10	1.42054	0.186
1386353.1_PROBE1_0	1.41984	0.265
2847188CB1_PROBE1_CALCB	1.4221	0.238
1328721.4_PROBE1_CSNK2A1	1.4186	0.212
3030770CB1_PROBE1_TCAP	1.41777	0.206
NM_033254.1_PROBE1_BOC	1.42098	0.2
5432751CB1_PROBE1_ZNF585A	1.41902	0.211
X56789_PROBE1_TTS-2.2	1.41342	0.139
BI767954_PROBE1_FLJ10359	1.41943	0.178
1462901.1_PROBE1_0	1.41704	0.204
NM_001129.2_PROBE1_AEBP1	1.41829	0.232
NM_001383.1_PROBE1_DPH2L1	1.41634	0.165
AB011541_PROBE1_EGFL4	1.40948	0.154
NM_012180_PROBE1_FBXO8	1.41129	0.176
1448347.1_PROBE1_ZNF462	1.42085	0.3
NM_016152.2_PROBE1_RARB	1.41282	0.228
AB040929_PROBE1_CNTN3	1.41064	0.147
NM_012269.1_PROBE1_HYAL4	1.40582	0.183
1671522CB1_PROBE1_NR4A2	1.4122	0.273
NM_004233.1_PROBE1_CD83	1.40776	0.115
NM_004463.1_PROBE1_FGD1	1.4142	0.203
NM_000930.2_PROBE1_PLAT	1.40836	0.185
901609.7_PROBE1_0	1.40499	0.201
AL096740_PROBE1_UBE3B	1.40644	0.193
NM_002105.1_PROBE1_H2AFX	1.40613	0.16
NM_004403.1_PROBE1_DFNA5	1.40787	0.19
NM_006212.1_PROBE1_PFKFB2	1.41064	0.126
1101413.9_PROBE1_0	1.41009	0.265
345482.16_PROBE1_0	1.40991	0.21
AL133108_PROBE1_ATBF1	1.40782	0.235
NM_021048.1_PROBE1_MAGEA10	1.40587	0.837
NM_024430.1_PROBE1_PSTPIP2	1.40449	0.125
312666.1_PROBE1_0	1.40101	0.273
AB037771_PROBE1_KIAA1350	1.40287	0.263
1449542.1_PROBE1_0	1.40307	0.298
247789.2_PROBE1_MRGPRF	1.40133	0.203
NM_018167.1_PROBE1_FLJ10648	1.3976	0.176
142041.1_PROBE1_0	1.40549	0.175
NM_052884.1_PROBE1_SIGLEC11	1.40403	0.19
NM_018484.1_PROBE1_SLC22A11	1.39276	0.165
NM_002220.1_PROBE1_ITPKA	1.39816	0.161
410739.4_PROBE1_C20orf23	1.40045	0.142
957512.3_PROBE1_C20orf36	1.39782	0.194
409006.1_PROBE1_MXD4	1.39677	0.204
AL137383_PROBE1_LOC153682	1.39883	0.308
1452352.2_PROBE1_0	1.39049	0.175
AK024964_PROBE1_NFIA	1.39698	0.251
1901208CB1_PROBE1_HAS2	1.39025	0.203
NM_024527.1_PROBE1_ABHD8	1.39288	0.227
NM_006354.1_PROBE1_TADA3L	1.39309	0.175
227552.1_PROBE1_0	1.38886	0.21
NM_007185.1_PROBE1_TNRC4	1.39565	0.955
NM_002958.1_PROBE1_RYK	1.38989	0.166
NM_000623.1_PROBE1_BDKRB2	1.39379	0.243
NM_014961.1_PROBE1_RIPX	1.39194	0.869
NM_003909.1_PROBE1_CPNE3	1.39324	0.157
BAA92747_PROBE1_MGC3123	1.38869	0.209
NM_020322.1_PROBE1_ACCN3	1.38702	0.196
NM_007369.1_PROBE1_GPR161	1.38816	0.87
124534.1_PROBE1_0	1.38907	0.368
AL049387_PROBE1_0	1.39118	0.203
NM_000947.1_PROBE1_PRIM2A	1.38811	0.275
NM_000518.3_PROBE1_HBB	1.38963	0.235
NM_002546.1_PROBE1_TNFRSF11B	1.38471	0.195
NM_000888.3_PROBE1_ITGB6	1.38512	0.946
AF052148_PROBE1_G22P1	1.38571	0.177
BC007716_PROBE1_SUCLG2	1.38874	0.264
1446766.2_PROBE1_RAB4B	1.38487	0.239
NM_004827.1_PROBE1_ABCG2	1.3835	0.2
NM_016619.1_PROBE1_PLAC8	1.38365	0.181
NM_003275.1_PROBE1_TMOD1	1.38228	0.168
NM_001279.1_PROBE1_CIDEA	1.38215	0.148
6852180CB1_PROBE1_TNKS	1.38497	0.29
AF080158_PROBE1_IKBKB	1.37707	0.269
236755.3_PROBE1_0	1.38322	0.882
1390850.9_PROBE1_0	1.38713	0.31
AB023211_PROBE1_PADI2	1.38668	0.197
NM_004932.2_PROBE1_CDH6	1.37927	0.188
NM_004351.1_PROBE1_CBLB	1.38416	0.164
NM_024410.1_PROBE1_ODF1	1.37869	0.122
1530186CB1_PROBE1_GPR126	1.38096	0.201
AL137400_PROBE1_PRPF18	1.37813	0.261
U85991_PROBE1_0	1.37843	0.221
200734.1_PROBE1_ZIC2	1.37848	0.235
202630.1_PROBE1_0	1.38081	0.314
NM_014964.1_PROBE1_EPN2	1.38083	0.222
NM_006522_PROBE1_WNT6	1.37728	0.178
474691.3_PROBE1_0	1.38086	0.252
AL133052_PROBE1_C1orf37	1.37464	0.274
1102345.1_PROBE1_0	1.38005	0.276
126125.1_PROBE1_TD-60	1.37607	0.13
1113924.1_PROBE1_0	1.37561	0.183
NM_016644.1_PROBE1_LOC51334	1.37661	0.226
AF258341_PROBE1_POR	1.3735	0.293
1453512.6_PROBE1_APEX1	1.37333	0.217
8138668CB1_PROBE1_MYO9B	1.37256	0.233
7464521CB1_PROBE1_AMMECR1	1.37597	0.173
1391078.17_PROBE1_0	1.37551	0.158
NM_014213.1_PROBE1_HOXD9	1.37462	0.188
1384400.1_PROBE1_0	1.37434	0.274
NM_004727.1_PROBE1_SLC24A1	1.37342	0.123
104865.1_PROBE1_ZNF291	1.37496	0.189
NM_002152.1_PROBE1_HRC	1.36709	0.151
NM_006005.2_PROBE1_WFS1	1.37101	0.267
1448534.1_PROBE1_CAV1	1.36934	0.191
2605137CB1_PROBE1_LOC51336	1.36692	0.146
NM_000190.1_PROBE1_HMBS	1.36816	0.21
1089640.26_PROBE1_LZTR1	1.37316	0.937
NM_015974.1_PROBE1_CRYL1	1.37472	0.205
NM_032986.1_PROBE1_SEC23B	1.36972	0.203
NM_021651.1_PROBE1_0	1.36618	0.246
NM_014326.2_PROBE1_DAPK2	1.37023	0.335
NM_003260.1_PROBE1_TLE2	1.37088	0.187
AL353933_PROBE1_SLC22A15	1.37065	0.879
332686.1_PROBE1_NPAS3	1.37031	0.214
NM_003536.1_PROBE1_HIST1H3H	1.3668	0.119
NM_017458.1_PROBE1_MVP	1.36903	0.842
1334875.1_PROBE1_DFFA	1.36757	0.958
227832.1_PROBE1_BMPR2	1.36366	0.192
AAF59562_PROBE1_FLJ23191	1.36501	0.225
402733.1_PROBE1_0	1.36822	0.181
NM_006291.1_PROBE1_TNFAIP2	1.36982	0.248
NM_016605.1_PROBE1_C5orf6	1.36973	0.181
NM_017737.1_PROBE1_C1orf39	1.36421	0.14
1504794.1_PROBE1_CTSF	1.36352	0.83
7487526CB1_PROBE1_AQP6	1.36268	0.214
136544.1_PROBE1_RINT-1	1.36061	0.943
1378631.1_PROBE1_INHBC	1.3653	0.152
231849.1_PROBE1_LOC339803	1.36265	0.164
302915.2_PROBE1_PLSCR4	1.36273	0.168
8128531CB1_PROBE1_SLC25A18	1.36603	0.972
NM_016128.1_PROBE1_COPG	1.3574	0.203
AJ272267_PROBE1_CHDH	1.3586	0.208
NM_001186.1_PROBE1_BACH1	1.35866	0.166
NM_001063.1_PROBE1_TF	1.35922	0.19
126510.5_PROBE1_0	1.36209	0.176
AB011180_PROBE1_KIAA0608	1.3551	0.27
1004448CB1_PROBE1_ZNF345	1.36059	0.886
462233.20_PROBE1_H6PD	1.3594	0.156
NM_004289.3_PROBE1_NFE2L3	1.35892	0.18
332983.1_PROBE1_HS3ST4	1.36293	0.21
NM_000178.1_PROBE1_GSS	1.35451	0.201
1454088.1_PROBE1_0	1.36025	0.139
NM_017693.1_PROBE1_BIVM	1.35749	0.218
3839863CB1_PROBE1_CTSB	1.35433	0.231
AK024964_PROBE2_NFIA	1.3603	0.274
NM_006390.1_PROBE1_IPO8	1.35758	0.143
100210.1_PROBE1_0	1.35345	0.205
3220944CB1_PROBE1_CGI-115	1.3538	0.206
NM_005755.2_PROBE1_EBI3	1.3549	0.31
NM_014466.1_PROBE1_TEKT2	1.35452	0.18
NM_001211.2_PROBE1_BUB1B	1.35066	0.18
1446703.3_PROBE1_ZBED4	1.35268	0.922
1103624.2_PROBE1_PDE4DIP;	1.3527	0.199
1500926.2_PROBE1_0	1.35311	0.299
AL133574_PROBE1_TEAD1	1.34887	0.186
NM_016612.1_PROBE1_MSCP	1.34992	0.14
NM_022766.1_PROBE1_CERK	1.34931	0.214
NM_018176.1_PROBE1_LGI2	1.34709	0.14
AL050154_PROBE1_0	1.34983	0.257
NM_013441.1_PROBE1_DSCR1L2	1.35465	0.188
NM_002648.1_PROBE1_PIM1	1.35279	0.157
NM_001948.1_PROBE1_DUT	1.3472	0.204
NM_015367.1_PROBE1_BCL2L13	1.35014	0.311
M30855_PROBE1_0	1.34815	0.214
NM_003740.1_PROBE1_KCNK5	1.35078	0.993
1455328.2_PROBE1_WDR4	1.35073	0.977
NM_032247.1_PROBE1_DKFZp434E0519	1.35308	0.236
NM_004333.1_PROBE1_BRAF	1.3415	0.191
NM_018233.1_PROBE1_FLJ10826	1.34824	0.17
407450.7_PROBE1_LSM5	1.34287	0.148
1041332.1_PROBE1_0	1.34438	0.922
NM_022741.1_PROBE1_FLJ11850	1.34275	0.197
1084716.13_PROBE1_MGC12458	1.3435	0.276
NM_016478.1_PROBE1_NIPA	1.34361	0.223
1042735.1_PROBE1_0	1.34582	0.237
NM_005332.2_PROBE1_HBZ	1.34285	0.158
1382964.1_PROBE1_ACTN1	1.34566	0.161
AK027339_PROBE1_C13orf10	1.33805	0.242
NM_015166.1_PROBE1_MLC1	1.34372	0.217
NM_002980.1_PROBE1_SCTR	1.34396	0.21
NM_033068.1_PROBE1_ACPT	1.34073	0.213
241201.1_PROBE1_0	1.33945	0.161
NM_033049.1_PROBE1_MUC13	1.33873	0.268
NM_018219.1_PROBE1_FLJ10786	1.3394	0.255
NM_024067.1_PROBE1_C7orf26	1.34436	0.217
NM_018619.1_PROBE1_PRO2133	1.33984	0.186
NM_012258.1_PROBE1_HEY1	1.34139	0.266
407004.5_PROBE1_0	1.33932	0.159
AL096719_PROBE1_PFN2	1.34163	0.246
NM_001944.1_PROBE1_DSG3	1.33707	0.198
NM_004100.1_PROBE1_EYA4	1.34035	0.965
NM_007117.1_PROBE1_TRH	1.3375	0.173
M98528_PROBE1_D4S234E	1.33017	0.194
NM_005630.1_PROBE1_SLCO2A1	1.33553	0.168
1294852CB1_PROBE1_ULBP3	1.33587	0.179
NM_014366.1_PROBE1_NS	1.33811	0.211
107846.1_PROBE1_0	1.33289	0.192
H92643_PROBE1_0	1.33258	0.201
312018.1_PROBE1_TAS1R1	1.33846	0.214
1453022.1_PROBE1_SH3GLB2	1.33532	0.332
NM_005576.1_PROBE1_LOXL1	1.33127	0.188
AK026745_PROBE1_MDM1	1.33605	0.153
AL353937_PROBE1_KIAA1280	1.33102	0.19
219274.1_PROBE1_ZNF397	1.33262	0.206
NM_031419.1_PROBE1_MAIL	1.33416	0.185
NM_004059.2_PROBE1_CCBL1	1.3307	0.258
NM_032857.1_PROBE1_LACTB	1.33057	0.179
1135601.4_PROBE1_MYL7	1.3333	0.189
AB051487_PROBE1_DUSP16	1.33101	0.192
NM_018104.1_PROBE1_FLJ10474	1.32943	0.135
201079.3_PROBE1_0	1.32748	0.265
213446.3_PROBE1_SLC39A11	1.32637	0.21
BG826796_PROBE1_NEDD8	1.32477	0.156
NM_016388.1_PROBE1_TRIM	1.32347	0.189
NM_017892.1_PROBE1_0	1.32284	0.253
NM_006470.2_PROBE1_TRIM16	1.3282	0.253
NM_022050.2_PROBE1_SCAND2	1.32205	0.152
NM_000932.1_PROBE1_PLCB3	1.32074	0.939
AB029032_PROBE1_KIAA1109	1.32542	0.153
275355.1_PROBE1_ABCA9	1.32553	0.171
125740.1_PROBE1_YTHDC2	1.32547	0.155
331557.2_PROBE1_COL8A2	1.32816	0.222
NM_019597.2_PROBE1_HNRPH2	1.32332	0.317
NM_000709.1_PROBE1_BCKDHA	1.32241	0.264
NM_033223.1_PROBE1_GABRG3	1.32218	0.258
NM_000480.1_PROBE1_AMPD3	1.32396	0.176
1448277.1_PROBE1_PPP1R16B	1.32119	0.234
NM_014299.1_PROBE1_BRD4	1.32235	0.159
NM_016507.1_PROBE1_CRK7	1.32452	0.868
7025368CB1_PROBE1_TMEM7	1.31806	0.209
AK001313_PROBE1_RPLP0	1.32111	0.175
NM_002845.1_PROBE1_PTPRM	1.32026	0.185
AL137504_PROBE1_BCAN	1.32004	0.188
NM_030568.1_PROBE1_C6orf148	1.32126	0.97
370159.3_PROBE1_MARK1	1.3207	0.278
NM_018842.1_PROBE1_LOC55971	1.31817	0.261
NM_003855.1_PROBE1_IL18R1	1.31443	0.188
859210CB1_PROBE1_ALX3	1.31637	0.251
AF208159_PROBE1_SLC12A5	1.32293	0.255
NM_003652.1_PROBE1_CPZ	1.31613	0.256
NM_017673.1_PROBE1_C1orf26	1.32033	0.183
NM_005611.1_PROBE1_RBL2	1.31123	0.262
NM_006949.1_PROBE1_STXBP2	1.31845	0.178
NM_016603.1_PROBE1_C5orf5	1.31374	0.257
105883.1_PROBE1_0	1.31782	0.291
1329242.1_PROBE1_POT1	1.31568	0.153
NM_000110.2_PROBE1_DPYD	1.31768	0.15
AL137431_PROBE1_WBSCR17	1.32148	0.303
1134271.4_PROBE1_ENG	1.3125	0.334
898066.1_PROBE1_UCN	1.31572	0.202
NM_002268.2_PROBE1_KPNA4	1.31434	0.228
134742.1_PROBE1_COMT	1.30951	0.929
NM_016292.1_PROBE1_TRAP1	1.31439	0.188
NM_022350.1_PROBE1_LRAP	1.31106	0.159
NM_000752.1_PROBE1_LTB4R	1.31257	0.17
192572.1_PROBE1_KIAA1939	1.3144	0.234
NM_032584.1_PROBE1_ZNF347	0.684119	0.904
1135360.1_PROBE1_0	1.30586	0.251
AB020713_PROBE1_NUP210	1.3108	0.199
NM_006472.1_PROBE1_TXNIP	1.30975	0.371
NM_031488.1_PROBE1_L3MBTL2	1.31285	0.213
NM_019117.1_PROBE1_KLHL4	1.31037	0.27
1503072.6_PROBE1_RBAF600	1.30805	0.193
332071.7_PROBE1_FLJ12681	1.31001	0.157
1137646.1_PROBE1_0	1.31481	0.194
NM_014822.1_PROBE1_SEC24D	1.31059	0.279
3562763CB1_PROBE1_STK35	1.30095	0.192
NM_002235.1_PROBE1_KCNA6	1.30443	0.192
NM_004218.1_PROBE1_RAB11B	1.30841	0.258
2508754CB1_PROBE1_ARFIP1	1.30583	0.259
1099669.7_PROBE1_0	1.30748	0.171
NM_033226.1_PROBE1_ABCC12	1.3033	0.164
NM_006084.1_PROBE1_ISGF3G	1.302	0.22
NM_005865.1_PROBE1_PRSS16	1.30561	0.237
2378205CB1_PROBE1_0	1.30426	0.22
NM_001375.1_PROBE1_DNASE2	1.3028	0.209
AL050012_PROBE1_GOLGA1	1.30568	0.184
NM_003408.1_PROBE1_ZFP37	1.30333	0.259
NM_014938.1_PROBE1_MONDOA	1.30317	0.283
NM_005541.1_PROBE1_INPP5D	1.30522	0.18
AF288571_PROBE1_LEF1	1.30233	0.219
7475682CB1_PROBE1_SALPR	1.30106	0.187
AB007935_PROBE1_IGSF3	1.30046	0.167
111831.1_PROBE1_WWOX	1.29596	0.975
NM_022337.1_PROBE1_RAB38	1.29853	0.24
AK021950_PROBE1_PRTFDC1	1.29725	0.15
NM_017876.1_PROBE1_RNF126	1.29815	0.257
NM_001165.2_PROBE1_BIRC3	1.30078	0.231
AL049377_PROBE1_0	1.30571	0.229
439380.1_PROBE1_DSC2	1.30025	0.189
X61615_PROBE1_0	1.2975	0.965
NM_001656.2_PROBE1_TRIM23	1.29487	0.272
NM_005264.1_PROBE1_GFRA1	1.29467	0.225
NM_003658.2_PROBE1_BARX2	1.2979	0.222
406570.1_PROBE1_COPG2	1.29582	0.152
NM_001173.1_PROBE1_ARHGAP5	1.29726	0.209
NM_019061.1_PROBE1_PIP3AP	1.29636	0.219
NM_024643.1_PROBE1_C14orf140	1.29608	0.163
NM_006247.1_PROBE1_PPP5C	1.29635	0.215
AB051461_PROBE1_KIAA1674	1.29223	0.222
AK001936_PROBE1_EIF4EBP2	1.29371	0.186
AJ245539_PROBE1_GALNT5	1.29167	0.141
5634219CB1_PROBE1_CRSP7	1.2917	0.221
1502671.13_PROBE2_MGC15523	1.29714	0.293
142219.4_PROBE1_AGTPBP1	1.29092	0.341
NM_001455.1_PROBE1_FOXO3A	1.29164	0.14
8230404CB1_PROBE1_FALZ	1.29492	0.216
NM_018519.1_PROBE1_0	1.29086	0.202
1508881.3_PROBE1_0	1.29091	0.275
454799.2_PROBE1_KREMEN2	1.29087	0.297
AB014534_PROBE1_ASTN2	1.29247	0.169
1398585.7_PROBE1_MUC11	1.2911	0.944
NM_005127.1_PROBE1_CLECSF2	1.28884	0.174
1052597.10_PROBE1_ERP70	1.29316	0.256
2497540CB1_PROBE1_TAS2R4	1.29095	0.19
1932871CB1_PROBE1_ENSA	1.28527	0.231
331547.8_PROBE1_ARRDC4	1.29188	0.21
2358556CB1_PROBE1_TIAM2	1.28969	0.249
NM_001042.1_PROBE1_SLC2A4	1.28612	0.172
337877.3_PROBE1_GP9	1.28804	0.27
NM_002888.1_PROBE1_RARRES1	1.28499	0.314
NM_007338.1_PROBE1_DLEC1	1.28575	0.208
1092990.4_PROBE1_ZNF36	1.28958	0.182
1849023CB1_PROBE1_ADSSL1	1.29204	0.184
AL137679_PROBE1_3primeHEXO	1.28613	0.266
NM_014456.1_PROBE1_PDCD4	1.28642	0.236
NM_018441.1_PROBE1_PECR	1.2845	0.258
NM_005537.1_PROBE1_ING1	1.28863	0.172
NM_006383.1_PROBE1_CIB2	1.28183	0.144
NM_014744.1_PROBE1_TBC1D5	1.28268	0.182
NM_032049.1_PROBE1_AGTR1	1.28201	0.996
AF135187_PROBE1_MX1	1.28493	0.927
NM_016038.1_PROBE1_SBDS	1.2815	0.185
NM_030381.1_PROBE1_GLI2	1.28365	0.181
NM_003717.1_PROBE1_NPFF	1.28305	0.185
NM_014226.1_PROBE1_RAGE	1.28154	0.239
NM_004964.2_PROBE1_HDAC1	1.27963	0.12
1184503.3_PROBE1_0	1.27953	0.214
NM_006697.1_PROBE1_CRA	1.2791	0.235
AI334040_PROBE1_HSPC065	1.28704	0.239
NM_001408.1_PROBE1_CELSR2	1.27921	0.19
NM_007061.1_PROBE1_CDC42EP1	1.28031	0.952
1497933.1_PROBE1_0	1.28078	0.116
NM_032777.1_PROBE1_GPR124	1.27658	0.245
NM_032785.1_PROBE1_FLJ14442	1.27923	0.203
NM_018243.1_PROBE1_40787	1.27996	0.199
NM_003004.1_PROBE1_SECTM1	1.27627	0.17
NM_006455.1_PROBE1_SC65	1.28032	0.212
AA451994_PROBE1_PTRF	1.27971	0.201
7182312CB1_PROBE1_KRTHB5	1.2743	0.3
NM_017752.1_PROBE1_FLJ20298	1.27273	0.192
NM_002902.1_PROBE1_RCN2	1.27657	0.236
111844.1_PROBE1_38261	1.27357	0.955
U83115_PROBE1_AIM1	1.27827	0.246
1795426CB1_PROBE1_RGMB	1.27599	0.243
011189CB1_PROBE1_GCH1	1.27302	0.166
7602049CB1_PROBE1_LDB3	1.27216	0.815
1500207.2_PROBE1_LOC339290	1.27745	0.155
NM_003930.1_PROBE1_SCAP2	1.27696	0.257
NM_006159.1_PROBE1_NELL2	1.27225	0.203
NM_015881.1_PROBE1_DKK3	1.27574	0.181
NM_000288.1_PROBE1_PEX7	1.27413	0.142
NM_033058.1_PROBE1_RNF29	1.27815	0.146
AL133614_PROBE1_NAALAD2	1.26934	0.231
AL036462_PROBE1_TERF1	1.27171	0.21
1445925.1_PROBE1_ACAS2	1.2685	0.301
102233.1_PROBE1_0	1.27369	0.216
407171.2_PROBE1_FKHL18	1.27134	0.165
NM_000258.1_PROBE1_MYL3	1.27368	0.945
AB014511_PROBE1_ATP9A	1.26928	0.186
371809.14_PROBE1_LOC57149	1.26941	0.239
NM_004089.1_PROBE1_DSIPI	1.2696	0.907
AA648897_PROBE1_FAM3C	1.2682	0.183
NM_031938.1_PROBE1_BCDO2	1.26941	0.247
NM_003968.1_PROBE1_UBE1C	1.27141	0.247
1452502.2_PROBE1_EPHX1	1.2717	0.191
1511238.2_PROBE1_CYB5	1.26573	0.229
NM_019066.1_PROBE1_MAGEL2	1.26898	0.345
NM_012106.1_PROBE1_ARL2BP	1.26755	0.162
201606.1_PROBE1_FATJ	1.269	0.205
NM_004018.1_PROBE1_DMD	1.26434	0.219
NM_001115.1_PROBE1_ADCY8	1.26498	0.241
1397561.1_PROBE1_0	1.26746	0.212
NM_031882.2_PROBE1_PCDHA6; PCDHAC1	1.26851	0.252
NM_021105.1_PROBE1_PLSCR1	1.26593	0.189
NM_024680.1_PROBE1_FLJ23311	1.26698	0.182
283793.1_PROBE1_MRPS9	1.26289	0.969
NM_015831.1_PROBE1_ACHE	1.26664	0.168
AL080103_PROBE1_PTPRB	1.26139	0.291
407538.1_PROBE1_0	1.26545	0.429
AB033104_PROBE1_STK36	1.2661	0.175
275809.1_PROBE1_0	1.25894	0.187
1328811.3_PROBE1_ASLL	1.2648	0.983
NM_001935.1_PROBE1_DPP4	1.26078	0.193
1041984.1_PROBE1_0	1.26279	0.231
NM_000679.2_PROBE1_ADRA1B	1.25925	0.244
NM_003937.1_PROBE1_KYNU	1.26174	0.247
NM_014925.1_PROBE1_KIAA1002; PR01365	1.25879	0.299
417829.9_PROBE1_0	1.26365	0.231
M57732_PROBE1_TCF1	1.25514	0.241
1234698.1_PROBE1_CCT6A	1.25853	0.153
NM_004614.1_PROBE1_TK2	1.26238	0.334
1499583.2_PROBE1_HSPC009	1.25848	0.18
NM_005374.1_PROBE1_MPP2	1.26114	0.303
NM_003862.1_PROBE1_FGF18	1.26809	0.179
1000777.1_PROBE1_0	1.25591	0.157
NM_022917.1_PROBE1_NOL6	1.26199	0.227
1462896.1_PROBE1_0	1.25572	0.189
7488525CB1_PROBE1_KCNA10	1.25809	0.198
NM_004127.3_PROBE1_GPS1	1.25807	0.264
1044072.1_PROBE1_0	1.25522	0.292
AB033065_PROBE1_KIAA1239	1.25494	0.095
AB006627_PROBE1_ASTN	1.25548	0.278
AA464108_PROBE1_NUDT14	1.25484	0.157
NM_018459.1_PROBE1_BM045	1.2595	0.184
8213113CB1_PROBE1_LOC143903	1.25229	0.818
BC007782_PROBE1_0	1.25425	0.215
AK024465_PROBE1_GNG7	1.2556	0.227
1100948.1_PROBE1_0	1.25283	0.217
NM_016391.1_PROBE1_HSPC111	1.24991	0.11
1694593CB1_PROBE1_SGCA	1.25467	0.248
1454612.1_PROBE1_LOC64744	1.25759	0.261
1500780.4_PROBE1_TUBA1	1.25548	0.262
NM_024596.1_PROBE1_MCPH1	1.2551	0.206
NM_020201.1_PROBE1_NT5M	1.2532	0.217
AL137480_PROBE1_FNBP4	1.24859	0.123
NM_004315.1_PROBE1_ASAH1	1.24778	0.384
NM_013999.1_PROBE1_MEOX1	1.25159	0.208
NM_005969.1_PROBE1_NAP1L4	1.25167	0.267
NM_018542.1_PROBE1_CYorf14	1.24741	0.86
NM_018610.1_PROBE1_PRO1942	1.24877	0.193
3551313CB1_PROBE1_HAS1	1.2518	0.321
NM_015929.1_PROBE1_LIPT1	1.24914	0.236
NM_000784.2_PROBE1_CYP27A1	1.2522	0.219
1136169.1_PROBE1_0	1.25356	0.247
NM_001362.1_PROBE1_DIO3	1.25076	0.209
NM_016395.1_PROBE1_HSPC121	1.24846	0.24
3184563CB1_PROBE1_CMRF35	1.25364	0.176
NM_004794.1_PROBE1_RAB33A	1.25303	0.195
1390697.1_PROBE1_0	1.25063	0.301
348018.9_PROBE1_DJ122O8.2	1.24975	0.149
NM_002950.1_PROBE1_RPN1	1.24771	0.224
1452583.1_PROBE1_C2orf32	1.24385	0.218
NM_004418.2_PROBE1_DUSP2	1.24844	0.239
NM_024801.1_PROBE1_FLJ21551	1.24724	0.189
1397432.19_PROBE1_TRAPPC4	1.24341	0.197
BC012757_PROBE1_C20orf158	1.24316	0.97
2504257CB1_PROBE1_MGC15668	1.24603	0.14
NM_004479.1_PROBE1_FUT7	1.2464	0.169
NM_032607.1_PROBE1_CREB3L3	1.24525	0.263
NM_000694.1_PROBE1_ALDH3B1	1.24537	0.36
NM_005470.1_PROBE1_ABI1	1.24307	0.195
NM_032874.1_PROBE1_KIAA1984	1.24489	0.187
312256CB1_PROBE1_IGSF4	1.2442	0.276
5782457CB1_PROBE1_GNG13	1.24615	0.19
1102341.1_PROBE1_OR10A4	1.24346	0.958
337358.1_PROBE1_RASD2	1.24451	0.87
NM_006365.1_PROBE1_CROC4	1.24299	0.193
3448835CB1_PROBE1_HIRIP3	1.24212	0.806
2110274CB1_PROBE1_BCL7A	1.2403	0.273
NM_019891.1_PROBE1_ERO1LB	1.24193	0.202
NM_014145.2_PROBE1_C20orf30	1.2436	0.296
NM_021994.1_PROBE1_ZNF277	1.23796	0.266
NM_005061.1_PROBE1_RPL3L	1.24045	0.286
NM_005399.1_PROBE1_PRKAB2	1.24397	0.175
AL049935_PROBE1_FNBP1	1.24347	0.245
AK002209_PROBE1_0	1.2408	0.169
131034.1_PROBE1_ATM	1.24044	0.194
NM_001849.1_PROBE1_COL6A2	1.24064	0.235
NM_004115.1_PROBE1_FGF14	1.23931	0.311
1462946.1_PROBE1_0	1.23887	0.26
NM_004653.1_PROBE1_JARID1D	1.23811	0.061
347880.6_PROBE1_MAN2A2	1.24161	0.246
NM_000250.1_PROBE1_MPO	1.23797	0.186
AL050090_PROBE1_MYRIP	1.23717	0.248
NM_006576.1_PROBE1_AVIL	1.24002	0.189
X81005_PROBE1_HCG4P6; HCGIV-6; HCGIV.5; HCGIV-06; bCX67J3.3; bPG309N1.1; bQB90C11.3	1.24013	0.788
NM_018965.1_PROBE1_TREM2	1.23559	0.985
NM_004605.1_PROBE1_SULT2B1	1.23823	0.243
111434.1_PROBE1_DOCK8	1.23483	0.263
AB028987_PROBE1_C19orf7	1.23783	0.183
NM_016344.1_PROBE1_FLJ21617	1.2349	0.233
1383755.6_PROBE1_MRPS33	1.23531	0.225
AI820522_PROBE1_0	1.23679	0.251
NM_003935.1_PROBE1_TOP3B	1.23639	0.897
NM_022873.1_PROBE1_G1P3	1.23467	0.153
NM_004382.1_PROBE1_CRHR1	1.23403	0.247
1011454.1_PROBE1_PPGB	1.23369	0.237
4051916CB1_PROBE1_TRAD	1.23075	0.35
NM_001748.3_PROBE1_CAPN2	1.2361	0.221
NM_002168.1_PROBE1_IDH2	1.23505	0.302
1448116CB1_PROBE1_WASF2	1.2261	0.187
160870.2_PROBE1_0	1.23311	0.206
NM_032089.1_PROBE1_PCDHGC3; PCDHGA9	1.23172	0.219
1191091.1_PROBE1_C3	1.22725	0.272
1446484.6_PROBE1_MGC3036	1.23047	0.199
NM_002381.2_PROBE1_MATN3	1.22867	0.191
NM_004636.1_PROBE1_SEMA3B	1.23063	0.943
1397842.1_PROBE1_LAP3	1.22768	0.137
NM_012385.1_PROBE1_P8	1.2308	0.16
2656511CB1_PROBE1_RAP2B	1.22997	0.23
AA292745_PROBE1_TIMM13	1.23054	0.984
NM_007161.1_PROBE1_LST1	1.23011	0.249
NM_024584.1_PROBE1_FLJ13646	1.23238	0.201
NM_000461.1_PROBE1_THRB	1.2279	0.994
AA102395_PROBE1_0	1.22623	0.216
U65404_PROBE1_KLF1	1.22121	0.203
6802238CB1_PROBE1_FOXA2	1.2269	0.91
NM_015652.1_PROBE1_C10orf12	1.22854	0.182
NM_012288.1_PROBE1_KIAA0057	1.22644	0.212
NM_007005.1_PROBE1_TLE4	1.22265	0.273
248148.1_PROBE1_WIG1	1.2273	0.223
7488009CB1_PROBE1_MMP20	1.22803	0.248
1633551CB1_PROBE1_ITGA10	1.2246	0.197
NM_014187.1_PROBE1_HSPC171	1.23063	0.163
902848.17_PROBE1_KIAA0415	1.22617	0.192
NM_025117.1_PROBE1_FLJ11871	1.22419	0.151
3556301CB1_PROBE1_SLC30A3	1.2261	0.351
AK027562_PROBE1_SLC25A23	1.22272	0.192
NM_006445.1_PROBE1_PRPF8	1.22062	0.21
965829.3_PROBE1_STK22A; TSSK1; SPOGA1	1.22082	0.198
7502123CB1_PROBE1_LOC92345	1.21833	0.142
NM_017535.1_PROBE1_DKFZp566H0824	1.22452	0.193
NM_006862.2_PROBE1_TDRKH	1.22683	0.18
NM_021147.1_PROBE1_UNG2	1.22757	0.248
1378780.1_PROBE1_0	1.22501	0.244
NM_014303.1_PROBE1_PES1	1.22134	0.255
426625.1_PROBE1_0	1.22278	0.161
1519484CB1_PROBE1_COL17A1	1.21949	0.239
NM_012112.1_PROBE1_TPX2	1.22304	0.213
NM_005468.1_PROBE1_NAALADL1	1.21767	0.251
NM_005505.1_PROBE1_SCARB1	1.22107	0.167
NM_025024.1_PROBE1_FLJ14082	1.22051	0.248
NM_004554.1_PROBE1_NFATC4	1.22308	0.214
NM_020040.1_PROBE1_TUBB4Q	1.22123	0.253
1454018.7_PROBE1_MARK2	1.21981	0.171
1501918.5_PROBE1_TFDP2	1.21871	0.272
997098.20_PROBE1_NS	1.21685	0.212
NM_014912.1_PROBE1_CPEB3	1.22056	0.165
X65232_PROBE1_ZNF79	1.21775	0.175
NM_006865.1_PROBE1_LILRA3	1.21926	0.192
990157.1_PROBE1_0	1.21959	0.98
NM_004267.1_PROBE1_CHST2	1.22213	0.236
1448282.1_PROBE1_N4BP2	1.21875	0.283
NM_024872.1_PROBE1_DOK3	1.22196	0.215
NM_005935.1_PROBE1_MLLT2	1.21844	0.182
1452692.2_PROBE1_HDAC5	1.21979	0.243
AF070581_PROBE1_0	1.21489	0.929
1044376.4_PROBE1_0	1.2156	0.147
NM_001829.1_PROBE1_CLCN3	1.21583	0.2
NM_014495.1_PROBE1_ANGPTL3	1.21549	0.986
AF112216_PROBE1_UMP-CMPK	1.21142	0.212
NM_017640.1_PROBE1_LRRC16	1.21439	0.254
1499185.1_PROBE1_0	1.21601	0.27
228562.1_PROBE2_CTSD	1.21615	0.332
AL110129_PROBE1_MRPS22	1.20837	0.938
NM_016020.1_PROBE1_TFB1M	1.21229	0.338
NM_001961.1_PROBE1_EEF2	1.21576	0.18
NM_000059.1_PROBE1_BRCA2	1.21307	0.337
NM_006283.1_PROBE1_TACC1	1.21154	0.19
NM_001730.2_PROBE1_KLF5	1.21172	0.212
232416.1_PROBE1_PAIP2	1.21433	0.187
NM_012114.1_PROBE1_CASP14	1.217	0.155
NM_005188.1_PROBE1_CBL	1.21373	0.863
NM_017858.1_PROBE1_FLJ20516	1.20487	0.228
BC006118_PROBE1_ZNF306	1.21187	0.369
1067724.2_PROBE1_0	1.20627	0.227
AB005216_PROBE1_NAP4	1.21055	0.937
400897.1_PROBE1_TFCP2L3	1.21362	0.169
292287.2_PROBE1_OLIG1	1.20746	0.202
337199.1_PROBE1_0	1.20831	0.986
AK024450_PROBE1_RHOT2	1.21322	0.195
NM_032495.1_PROBE1_HOP	1.21134	0.214
7482921CB1_PROBE1_LOC147645	1.20851	0.185
407582.16_PROBE1_SDK1	1.20895	0.213
111505.1_PROBE1_0	1.2066	0.215
NM_017661.1_PROBE1_FLJ20086	1.20679	0.153
NM_001625.1_PROBE1_AK2	1.21011	0.23
BI334396_PROBE1_ROBO1	1.20731	0.176
1452761.3_PROBE1_GRN	1.20372	0.268
NM_015927.1_PROBE1_TGFB1I1	1.20427	0.148
1433156CB1_PROBE1_IL1F9	1.20309	0.142
NM_000151.1_PROBE1_G6PC	1.2035	0.262
NM_020474.2_PROBE1_GALNT1	1.20356	0.196
NM_005277.1_PROBE1_GPM6A	1.20633	0.995
1453892.3_PROBE1_C6orf111	1.2054	0.318
347539.1_PROBE1_FLJ32115	1.2035	0.907
NM_003099.1_PROBE1_SNX1	1.20318	0.302
NM_005221.3_PROBE1_DLX5	1.19942	0.208
NM_030574.1_PROBE1_STARD5	1.20003	0.232
960247.11_PROBE1_HRIHFB2122	1.20137	0.927
475119.13_PROBE1_0	1.20064	0.166
3475054CB1_PROBE1_CCNA1	1.20223	0.27
2812560CB1_PROBE1_CALR	1.20348	0.367
116873.1_PROBE1_LOC119548	1.20123	0.262
NM_005826.2_PROBE1_HNRPR	1.20199	0.258
147319.5_PROBE1_KIAA1623	1.19858	0.964
U67784_PROBE1_CMKOR1	1.19982	0.242
NM_000188.1_PROBE2_HK1	1.19977	0.319
343933.7_PROBE1_BANK1	1.19995	0.97
R43001_PROBE1_0	1.19564	0.905
1272969CB1_PROBE1_KRT18	1.19431	0.235
AK023154_PROBE1_C16orf34	1.19827	0.201
198141.7_PROBE1_CHCHD6	1.19812	0.219
AA464420_PROBE1_RNF110	1.19681	0.254
NM_016219.1_PROBE1_MAN1B1; MANA-ER	1.19692	0.888
NM_001240.1_PROBE1_CCNT1	1.19572	0.23
NM_003854.1_PROBE1_IL1RL2	1.1925	0.186
NM_006290.1_PROBE1_TNFAIP3	1.19484	0.312
NM_000139.1_PROBE1_MS4A2	1.19029	0.224
NM_002698.1_PROBE1_POU2F2	1.19513	0.934
NM_020477.1_PROBE1_ANK1	1.19745	0.22
1385260.1_PROBE1_COX4I1	1.19304	0.215
M23161_PROBE1_MCFD2	1.1956	0.146
352946.1_PROBE1_MPP4	1.19612	0.293
NM_033439_PROBE1_C9orf26	1.18766	0.226
NM_017649.1_PROBE1_CNNM2	1.19358	0.201
NM_006422.1_PROBE1_AKAP3	1.18999	0.163
NM_020448.1_PROBE1_DJ462O23.2	1.18944	0.15
1497658.1_PROBE1_FCMD	1.19392	0.305
NM_005739.2_PROBE1_RASGRP1	1.19153	0.258
NM_020973.1_PROBE1_GBA3	1.19033	0.216
AB040882_PROBE1_KIAA1449	1.18912	0.153
NM_020315.1_PROBE1_PDXP	1.19166	0.876
NM_001562.1_PROBE1_IL18	1.18914	0.122
1512979.5_PROBE1_HIST1H4H	1.19005	0.311
NM_005486.1_PROBE1_TOM1L1	1.18918	0.988
NM_000181.1_PROBE1_GUSB	1.19146	0.264
NM_002646.2_PROBE1_PIK3C2B	1.18806	0.301
BG722804_PROBE1_MAP3K11	1.19306	0.219
NM_005495.1_PROBE1_SLC17A4	1.19258	0.275
1634103CB1_PROBE1_PP3856	1.18892	0.197
D31887_PROBE1_KIAA0062	1.18387	0.283
3010862CB1_PROBE1_ZFPM2	1.19104	0.189
AK000460_PROBE1_VSIG2	1.18771	0.975
NM_004060.2_PROBE1_CCNG1	1.18582	0.273
NM_005608.1_PROBE1_PTPRCAP	1.18684	0.882
AB028961_PROBE1_HBS1L	1.1853	0.343
3791213CB1_PROBE1_LOC115669	1.18417	0.181
NM_016657.1_PROBE1_KDELR3	1.18257	0.185
NM_024049.1_PROBE1_MGC5566	1.18473	0.97
NM_005679.1_PROBE1_TAF1C	1.18355	0.193
NM_021738.1_PROBE1_SVIL	1.18418	0.26
AL137524_PROBE1_0	1.18416	0.292
979744.2_PROBE1_0	1.18364	0.165
NM_004819.1_PROBE1_SYMPK	1.18507	0.238
AK000789_PROBE1_0	1.18328	0.92
1309596.1_PROBE1_0	1.18528	0.266
AB018317_PROBE1_KIAA0774	1.18559	0.269
7484271CB1_PROBE1_LOXHD1	1.18566	0.282
1005029.3_PROBE1_ZFYVE21	1.17765	0.222
AB051450_PROBE1_TOB2	1.18248	0.238
1863994CB1_PROBE1_DKFZp547D2210	1.18245	0.242
NM_031993.1_PROBE1_PCDHGC3; PCDHGA1	1.1794	0.211
3267738CB1_PROBE1_BCRP2	1.18028	0.142
1499693.1_PROBE1_C9orf36	1.18327	0.185
120075.1_PROBE1_0	1.1817	0.996
NM_021939.1_PROBE1_FKBP10	1.17941	0.224
228423.1_PROBE1_0	1.1796	0.228
NM_001519.1_PROBE1_BRF1	1.18174	0.25
979663.4_PROBE1_C20orf23	1.17931	0.304
1454181.4_PROBE1_0	1.18186	0.267
NM_005354.2_PROBE1_JUND	1.17742	0.198
334237.1_PROBE1_0	1.18055	0.267
1499447.1_PROBE1_GPR22	1.17752	0.206
NM_018379.1_PROBE1_FLJ11280	1.17724	0.216
441886.29_PROBE1_IGLJ3	1.17651	0.189
3769636CB1_PROBE1_ELF3	1.17753	0.337
133090.1_PROBE1_AKAP9	1.17658	0.201
NM_002055.1_PROBE1_GFAP	1.17707	0.879
128256.1_PROBE1_UBE2V1	1.1776	0.296
AC010746_PROBE1_0	1.16807	0.98
NM_014746.1_PROBE1_RNF144	1.17548	0.175
NM_025071.1_PROBE1_FLJ12190	1.17564	0.252
NM_003812.1_PROBE1_ADAM23	1.17729	0.151
336803.1_PROBE1_LOC153346	1.1736	0.253
NM_033212.1_PROBE1_MGC10992	1.17165	0.221
NM_013319.1_PROBE1_TERE1	1.17602	0.215
AL049328_PROBE1_0	1.17277	0.254
1136488.1_PROBE1_WASF2	1.17147	0.197
NM_016376.1_PROBE1_ANKFY1	1.17939	0.334
NM_001421.1_PROBE1_ELF4	1.17283	0.28
NM_003115.1_PROBE1_UAP1	1.17284	0.284
337741.1_PROBE1_C14orf118	1.17856	0.229
NM_014897.1_PROBE1_KIAA0924	1.17399	0.833
NM_002221.1_PROBE1_ITPKB	1.17133	0.19
2472980CB1_PROBE1_PAPD1	1.17468	0.2
1397434.1_PROBE1_0	1.17365	0.235
AL096723_PROBE1_ARS2	1.17083	0.998
1386915CB1_PROBE1_MAMDC2	1.16965	0.161
AK000325_PROBE1_ZC3HDC7	1.17002	0.231
L09674_PROBE1_SLC2A2	1.1693	0.873
NM_004386.1_PROBE1_CSPG3	1.17107	0.238
458538.10_PROBE1_0	1.17224	0.265
1375644CB1_PROBE1_YPEL3	1.16958	0.233
NM_006466.1_PROBE1_POLR3F	1.16894	0.158
NM_016174.1_PROBE1_CEECAM1	1.16652	0.25
1447657.7_PROBE1_0	1.16994	0.175
NM_014278.1_PROBE1_APG-1	1.17025	0.169
71508665CB1_PROBE1_NOVA1	1.16986	0.172
NM_033504_PROBE1_BCLP	1.17665	0.181
3868921CB1_PROBE1_SLCO1C1	1.16844	0.273
420815.10_PROBE1_0	1.16919	0.297
NM_014648.1_PROBE1_DZIP3	1.16991	0.217
NM_017819.1_PROBE1_RG9MTD1	1.16688	0.246
1085519.1_PROBE1_0	1.16645	0.836
NM_021602.1_PROBE1_CD79B	1.16703	0.188
NM_009586.1_PROBE1_SIM2	1.1648	0.286
AK025558_PROBE1_HIBADH	1.17188	0.892
1400345.1_PROBE1_TNPO3	1.16123	0.147
NM_016162.1_PROBE1_ING4	1.16701	0.211
981522.1_PROBE1_LOC339903	1.16758	0.277
NM_014420.1_PROBE1_DKK4	1.1669	0.23
U11058_PROBE1_KCNMA1	1.16629	0.228
NM_001068.1_PROBE1_TOP2B	1.16555	0.184
1503618.4_PROBE1_SPEC1	1.16886	0.356
NM_004755.1_PROBE1_RPS6KA5	1.16341	0.247
AB033085_PROBE1_INO80	1.16502	0.196
NM_000663.1_PROBE1_ABAT	1.16756	0.968
AB020640_PROBE1_KIAA0833	1.1689	0.269
7474927CB1_PROBE1_VN1R1	1.16506	0.313
NM_016831.1_PROBE1_PER3	1.1681	0.21
111465.1_PROBE1_ATP2A3	1.16826	0.193
NM_013244.1_PROBE1_HGNT-IV-H	1.16751	0.202
231176.1_PROBE1_ADD2	1.16336	0.277
NM_002765.1_PROBE1_PRPS2	1.16319	0.311
1286494CB1_PROBE1_CAMK1G	1.16393	0.951
NM_005195.1_PROBE1_CEBPD	1.16536	0.262
NM_001138.1_PROBE1_AGRP	1.1648	0.245
400833.1_PROBE1_PRSS35	1.16618	0.191
AF055376_PROBE1_MAF	1.16565	0.249
1329795.1_PROBE1_0	1.15824	0.814
211443.3_PROBE1_TAB3	1.16505	0.176
NM_006144.2_PROBE1_GZMA	1.16253	0.383
NM_001608.1_PROBE1_ACADL	1.16258	0.115
1448538.1_PROBE1_GCHFR	1.16281	0.302
1876063CB1_PROBE1_GP1BB	1.1616	0.268
2594160CB1_PROBE1_HIPK3	1.16147	0.254
NM_032052.1_PROBE1_ZNF278	1.16026	0.198
NM_012110.1_PROBE1_CHIC2	1.15918	0.223
1135113.1_PROBE1_TTN	1.16224	0.269
NM_017763.1_PROBE1_FLJ20315	1.16299	0.189
NM_032855.1_PROBE1_HSH2D	1.15975	0.24
NM_005023.1_PROBE1_PGGT1B	1.16241	0.171
AL137502_PROBE1_RRAGD	1.15692	0.197
NM_002755.2_PROBE1_MAP2K1	1.15594	0.244
NM_001637.1_PROBE1_AOAH	1.1583	0.249
NM_002210.1_PROBE1_ITGAV	1.15988	0.246
1674177CB1_PROBE1_LMCD1	1.15432	0.241
NM_004349.1_PROBE1_CBFA2T1	1.15678	0.271
1135005.5_PROBE1_MAP1B	1.15514	0.205
NM_000561.1_PROBE1_GSTM1	1.15793	0.182
NM_021796.1_PROBE1_PLAC1	1.15734	0.263
NM_002164.1_PROBE1_INDO	1.15832	0.964
NM_005335.1_PROBE1_HCLS1	1.15791	0.244
1136039.1_PROBE1_ZBTB16	1.16048	0.294
NM_000228.1_PROBE1_LAMB3	1.15843	0.254
NM_002650.1_PROBE1_PIK4CA	1.15337	0.19
197179.1_PROBE1_FGD6	1.15504	0.18
AB032969_PROBE1_KIAA1143	1.15429	0.186
NM_024296.1_PROBE1_MGC1203	1.15192	0.231
AB028968_PROBE1_KIAA1045	1.15346	0.201
NM_006414.1_PROBE1_RPP38	1.15865	0.299
3344926CB1_PROBE1_SIGLEC9	1.15368	0.192
204299.4_PROBE1_GLIPR1	1.15536	0.332
NM_000526.3_PROBE1_KRT14	1.1521	0.227
NM_014777.1_PROBE1_KIAA0133	1.15523	0.268
101042.1_PROBE1_0	1.15048	0.313
NM_004391.1_PROBE1_CYP8B1	1.15573	0.257
NM_007173.1_PROBE1_PRSS23	1.14956	0.2
NM_004987.2_PROBE1_LIMS1	1.15268	0.187
199634.3_PROBE1_FLJ40452	1.14876	0.196
1376508.5_PROBE1_KIAA0114	1.14698	0.276
U25801_PROBE1_TAX1BP2	1.15182	0.203
NM_024708.1_PROBE1_ASB7	1.15147	0.208
NM_032464.1_PROBE1_WBSCR5	1.15019	0.327
1500581.1_PROBE1_STOM	1.1496	0.223
AL050139_PROBE1_FLJ13910	1.14383	0.252
NM_018438.1_PROBE1_FBXO6	1.14731	0.228
NM_020125.1_PROBE1_BLAME	1.14862	0.211
NM_006230.1_PROBE1_POLD2	1.14873	0.312
CAB61406_PROBE1_DISP2	1.14576	0.304
1378511.23_PROBE1_0	1.14274	0.237
AB002337_PROBE1_KIAA0339	1.14546	0.234
NM_030575.1_PROBE1_MGC10334	1.14977	0.212
111554.8_PROBE1_0	1.14383	0.199
AJ238520_PROBE1_BDP1	1.14483	0.966
BC015178_PROBE1_C18orf10	1.1488	0.182
NM_012428.1_PROBE2_SDFR1	1.14434	0.259
NM_025213.1_PROBE1_SPTBN4	1.14217	0.195
NM_022340.1_PROBE1_ZFYVE20	1.14534	0.244
NM_015978.1_PROBE1_TNNI3K	1.14542	0.246
NM_017423.1_PROBE1_GALNT7	1.13877	0.253
3069363CB1_PROBE1_RABEP1	1.14255	0.25
NM_020982.1_PROBE1_CLDN9	1.14137	0.934
AK000445_PROBE1_HOXC9	1.14304	0.306
NM_002729.1_PROBE1_HHEX	1.14035	0.273
NM_030799.1_PROBE1_SMAP-5	1.14358	0.332
NM_014917.1_PROBE1_KIAA0976	1.14019	0.301
AB015349_PROBE1_LOC150946	1.14412	0.908
2724525CB1_PROBE1_PME-1	1.1397	0.261
NM_006170.1_PROBE1_NOL1	1.14113	0.241
1385887.1_PROBE1_0	1.1416	0.208
NM_021625.2_PROBE1_TRPV4	1.13824	0.224
NM_001133.1_PROBE1_AFM	1.14153	0.237
NM_001246.1_PROBE1_ENTPD2	1.13956	0.253
202109.2_PROBE1_0	1.14151	0.268
NM_002183.1_PROBE1_IL3RA	1.1399	0.179
1095486.1_PROBE1_c-maf	1.13864	0.966
NM_017984.1_PROBE1_ZCWPW1	1.13633	0.294
NM_000802.2_PROBE2_FOLR1	1.13906	0.258
NM_020162.1_PROBE1_DHX33	1.13884	0.157
AL050374_PROBE1_ABTB2	1.13874	0.303
NM_030662.1_PROBE1_MAP2K2	1.14367	0.327
1363504.9_PROBE1_FLJ10154	1.13467	0.262
NM_004468.1_PROBE1_FHL3	1.14054	0.235
1002354.1_PROBE1_ZNF407	1.14189	0.155
AF070606_PROBE1_ATP2B1	1.13713	0.345
NM_012324.1_PROBE1_MAPK8IP2	1.1358	0.208
NM_002627.1_PROBE1_PFKP	1.13865	0.258
NM_015530.1_PROBE1_GORASP2	1.13693	0.214
1401275.1_PROBE1_NTT	1.13862	0.947
107346.1_PROBE1_PTCH	1.13642	0.286
125175.1_PROBE1_FLJ23588	1.13872	0.324
NM_006943.1_PROBE1_SOX12	1.13663	0.189
AB028944_PROBE1_ATP11A	1.13135	0.229
NM_002912.1_PROBE1_REV3L	1.13765	0.293
NM_001325.1_PROBE1_CSTF2	1.13473	0.188
NM_002231.2_PROBE1_KAI1	1.13471	0.291
221893.1_PROBE1_T1	1.13155	0.251
127648.1_PROBE1_0	1.13384	0.195
NM_004775.2_PROBE1_B4GALT6	1.13401	0.23
NM_003296.1_PROBE1_CRISP2	1.1336	0.193
1320248.3_PROBE1_MT2A	1.13712	0.26
NM_003581.1_PROBE1_NCK2	1.13373	0.24
NM_020528.1_PROBE1_PCBP3	1.13233	0.277
4380232CB1_PROBE1_HLA-G	1.13495	0.209
NM_006281.1_PROBE1_STK3	1.133	0.302
NM_002908.1_PROBE1_REL	1.13353	0.169
NM_025157.1_PROBE1_FLJ23042	1.13686	0.233
NM_001642.1_PROBE1_APLP2	1.13638	0.257
NM_020215.1_PROBE1_C14orf132	1.12688	0.239
1449523.1_PROBE1_0	1.13127	0.36
201802.2_PROBE1_0	1.13449	0.182
AL133566_PROBE1_PCSK4	1.13177	0.969
NM_000901.1_PROBE1_NR3C2	1.13164	0.148
8604247CB1_PROBE1_SPAG4	1.13239	0.189
NM_018476.2_PROBE1_BEX1	1.1313	0.192
NM_015931.1_PROBE1_LOC51066	1.13371	0.254
244894.34_PROBE1_SSB3	1.13169	0.294
NM_001202.1_PROBE1_BMP4	1.13358	0.159
NM_001466.2_PROBE1_FZD2	1.13211	0.218
BF435313_PROBE1_TFCP2L2	1.13151	0.146
NM_014322.1_PROBE1_OPN3	1.12985	0.3
NM_023944.1_PROBE1_CYP4F12	1.12792	0.283
NM_006061.1_PROBE1_CRISP3	1.1299	0.224
NM_002205.1_PROBE1_ITGA5	1.12678	0.275
AK023798_PROBE1_LOC92249	1.12807	0.19
NM_014872.1_PROBE1_ZBTB5	1.12615	0.929
NM_014945.1_PROBE1_ABLIM3	1.12951	0.191
985526.2_PROBE1_DNAJC14	1.1281	0.264
NM_001814.1_PROBE1_CTSC	1.12594	0.264
NM_003070.1_PROBE1_SMARCA2	1.12966	0.246
410257.22_PROBE1_TNKS1BP1	1.13136	0.329
136864.1_PROBE1_0	1.12672	0.202
NM_021194.1_PROBE1_SLC30A1	1.12225	0.197
AA459983_PROBE1_HES1	1.12939	0.24
1390822.8_PROBE1_DNCLI2	1.12647	0.334
6903713CB1_PROBE1_ASB4	1.12851	0.865
NM_020299.1_PROBE1_AKR1B10	1.12978	0.196
BC011721_PROBE1_TUBA2	1.12615	0.23
1016822.1_PROBE1_0	1.13047	0.935
NM_001999.2_PROBE1_FBN2	1.12442	0.944
AA813942_PROBE1_NS	1.12743	0.128
NM_018249.1_PROBE1_CDK5RAP2	1.12932	0.226
NM_032974.1_PROBE1_CASP10	1.1266	0.211
1452840.1_PROBE1_EDD	1.12692	0.994
NM_020041.1_PROBE1_SLC2A9	1.12509	0.283
AF007146_PROBE1_0	1.12719	0.301
201809.7_PROBE1_ELAC1	1.12333	0.16
NM_002068.1_PROBE1_GNA15	1.12294	0.172
1088879.2_PROBE1_HLA-DQA1	1.12311	0.167
NM_022787.1_PROBE1_NMNAT1	1.1243	0.204
NM_005968.2_PROBE1_HNRPM	1.12308	0.342
NM_025093.1_PROBE1_FLJ11827	1.12433	0.365
1454045.2_PROBE1_RHBDL7	1.11985	0.236
NM_020411.1_PROBE1_GAGED2	1.12478	0.234
AF215824_PROBE1_ADAM7	1.12119	0.262
1082497.7_PROBE1_KCNMB3L	1.12619	0.202
NM_015945.1_PROBE1_SLC35C2	1.11884	0.264
1102553.1_PROBE1_DLC1	1.12388	0.263
1361184.7_PROBE1_SLC24A1	1.1246	0.273
NM_006844.1_PROBE1_ILVBL	1.12195	0.2
[truncated: 14,246 more rows]
