# Supplementary material for: MMP1 bimodal expression and differential response to inflammatory mediators is linked to promoter polymorphisms
Source: BMC Genomics. 2011 Jan 19;12:43. doi: 10.1186/1471-2164-12-43 (PMC3040839; doi:10.1186/1471-2164-12-43)
Supplement: Additional file 3 — Table of 21 short listed RNA transcripts: Table of features for each of the 21 RNA transcripts to help determine selection [file 1471-2164-12-43-S4.XLSX]

a<-file.choose()
aa<-read.table(a,skip=1,sep="\t")
bb<-aa[,1]
aa<-aa[,2:length(aa)]
for (cycle in 1: length (aa[,1])){
b<-aa[cycle,]
pdf(width=6,height=6,file=as.character(bb[cycle]))
par(mfrow=c(2,1))
x<-("")
for (cycle2 in 1:length(b)){
x<-paste(x,b[cycle2],"")
}
b<-as.numeric(b)
plot(sort(b),type="h",main=as.character(bb[cycle]))
points(sort(b))
hist(b,breaks=(length(b)/3),main=sort(x))
dev.off()
}
