# Supplementary material for: MMP1 bimodal expression and differential response to inflammatory mediators is linked to promoter polymorphisms
Source: BMC Genomics. 2011 Jan 19;12:43. doi: 10.1186/1471-2164-12-43 (PMC3040839; doi:10.1186/1471-2164-12-43)
Supplement: Additional file 4 — R-script: To plot histograms. [file 1471-2164-12-43-S3.R]

## Sheet: Additional File 4_Table of feat
OGS	Number of Promoter SNPs	Number of Promoter SNPs with MAF _ 0.33	Chromosome	IPA Inflammatory disease	IPA Angiogenesis	IPA Interferon Targets	IPA TNF-a targets	Choesn for further investigation
ALDH1A1	42	2	9
ANGPTL1	41	2	1		YES
ARG99	0	0	12
C11orf2	168	7	11
C3orf15	140	17	3
CLU	67	7	8	YES			YES
COL1A2	64	11	7				YES
DDX3Y	9	0	Y					YES
IGF1	49	5	12	YES		YES	YES
ITIH3	63	18	3
KCNAB1	164	19	3	YES
LOC220906	0	0	10
MMP1	156	15	11	YES	YES		YES	YES
NICN1	101	14	3
NRXN3	110	5	14	YES
PPP3R2	76	4	9	YES
RPS4Y1	7	0	Y
SIRT5	97	11	6
SLC2A11	119	14	22			YES		YES
TRIB1	73	0	8
VAV3	46	3	1	YES
